# Supplementary material for: Integrated Phosphoproteomics Identifies TGFβ-Dependent Phosphorylation Events Linking Kinase Signaling to Autophagy in Palatogenesis
Source: Proteomes. 2026 Jan 23;14(1):5. doi: 10.3390/proteomes14010005 (PMC12921946; doi:10.3390/proteomes14010005)
Supplement: Supplementary file 1 [file proteomes-14-00005-s001.zip]

Archive with 16 entries (15 files):
- Source data for Western blots.pdf
- Supplementary Files/
- Supplementary Files/.DS_Store
- Supplementary Files/Supplementary Figures.pdf
- Supplementary Files/Supplementary table 1. Differentially expressed phosphoproteins.xlsx
- Supplementary Files/Supplementary table 2. Enrichment of functional annotation by GO analyse.xlsx
- Supplementary Files/Supplementary table 3. Enrichment of signaling pathways by KEGG analyse.xlsx
- Supplementary Files/Supplementary table 4. Protein-protein interaction network calculated by STRING database.xlsx
- Supplementary Files/Supplementary table 5. Hub genes for PPI network were calculated by MCODE App.xlsx
- Supplementary Files/Supplementary table 6. Top 15 hub genes for PPI network were calculated by 8 algorithms.xlsx
- Supplementary Files/Supplementary table 7. Kinase-substrate interactions in MEPMs predicted by KSEA.xlsx
- __MACOSX/._Supplementary Files
- __MACOSX/Supplementary Files/._.DS_Store
- __MACOSX/Supplementary Files/._Supplementary Figures.docx
- __MACOSX/Supplementary Files/._Supplementary table 1. Differentially expressed phosphoproteins.xlsx
- __MACOSX/Supplementary Files/._Supplementary table 2. Enrichment of functional annotation by GO analyse.xlsx
