# Supplementary material for: Integrated Phosphoproteomics Identifies TGFβ-Dependent Phosphorylation Events Linking Kinase Signaling to Autophagy in Palatogenesis
Source: Proteomes. 2026 Jan 23;14(1):5. doi: 10.3390/proteomes14010005 (PMC12921946; doi:10.3390/proteomes14010005)
Supplement: Supplementary file 1 [file proteomes-14-00005-s001.zip › Supplementary Files/Supplementary table 1. Differentially expressed phosphoproteins.xlsx]

## Sheet: TGFB2 VS contol
Phosphoprotein names	Protein Accessions	GeneName	Regulation	TGFB2/contol	P value
60S acidic ribosomal protein P2	P99027	Rplp2	Up	2.1607	0.0213642
Nestin OS=Mus musculus	Q6P5H2	Nes	Up	1.91262	0.00675812
60S acidic ribosomal protein P0	P14869	Rplp0	Up	1.89436	0.0191844
60S ribosomal protein L34	Q9D1R9	Rpl34	Up	1.88323	0.0389704
60S acidic ribosomal protein P1	P47955	Rplp1	Up	1.80243	0.0169317
40S ribosomal protein S6	P62754	Rps6	Up	1.78082	0.0154606
Zinc finger E-box-binding homeobox 1	Q64318	Zeb1	Up	1.75989	6.42555e-06
Transcription factor AP-1	P05627	Jun	Up	1.71739	0.00183538
Bcl-2-associated transcription factor 1	Q8K019	Bclaf1	Up	1.67261	0.00371375
Nucleolar protein 8	Q3UHX0	Nol8	Up	1.61184	0.00413787
Phosphatidate cytidylyltransferase 2	Q99L43	Cds2	Up	1.58509	0.0394592
Lysine-specific histone demethylase 1A	Q6ZQ88	Kdm1a	Up	1.58287	0.0167715
Tight junction protein ZO-2	Q9Z0U1	Tjp2	Up	1.58287	0.00735133
Coiled-coil domain-containing protein 86	Q9JJ89	Ccdc86	Up	1.5729	0.0329635
La-related protein 1	Q6ZQ58	Larp1	Up	1.5663	0.0327326
Suppression of tumorigenicity 5 protein	Q924W7	St5	Up	1.5652	0.0163676
Protein IWS1 homolog	Q8C1D8	Iws1	Up	1.5641	0.00715568
Nuclear fragile X mental retardation-interacting protein 2	Q5F2E7	Nufip2	Up	1.56082	0.000368328
RRP15-like protein	Q9CYX7	Rrp15	Up	1.55537	3.23639e-05
Microtubule-associated protein 4	P27546	Map4	Up	1.55319	0.000441574
CCAAT/enhancer-binding protein zeta	P53569	Cebpz	Up	1.55102	0.00416193
Transmembrane protein 184B	Q8BG09	Tmem184b	Up	1.54237	0.00540592
S-adenosylhomocysteine hydrolase-like protein 1	Q80SW1	Ahcyl1	Up	1.5355	0.0317856
Serine/arginine repetitive matrix protein 1	Q52KI8	Srrm1	Up	1.53485	0.00881203
Rab11 family-interacting protein 5	Q8R361	Rab11fip5	Up	1.53016	0.00390717
Phospholipid transfer protein C2CD2L	Q80X80	C2cd2l	Up	1.52567	0.00315619
Adhesion G protein-coupled receptor A2	Q91ZV8	Adgra2	Up	1.52101	0.0452369
28 kDa heat- and acid-stable phosphoprotein	Q3UHX2	Pdap1	Up	1.51995	0.0251368
Protein PRRC2C	Q3TLH4	Prrc2c	Up	1.51214	0.0119686
Zinc finger protein 654	Q9DAU9	Znf654	Up	1.50941	0.0148958
Microtubule-associated protein 1B	P14873	Map1b	Up	1.49584	0.0367259
Peptidyl-prolyl cis-trans isomerase G	A2AR02	Ppig	Up	1.48447	0.000241925
Osteopontin	P10923	Spp1	Up	1.47627	0.0274505
RNA-binding protein 3	O89086	Rbm3	Up	1.47423	0.00596128
Sequestosome-1	Q64337	Sqstm1	Up	1.46955	0.0115255
Chromodomain-helicase-DNA-binding protein 9	Q8BYH8	Chd9	Up	1.46609	0.00174469
cAMP-specific 3',5'-cyclic phosphodiesterase 4D	Q01063	Pde4d	Up	1.46305	0.0198726
Reticulophagy regulator 3	Q9CQV4	Retreg3	Up	1.45458	0.0161617
SRSF protein kinase 1	O70551	Srpk1	Up	1.45399	0.0390253
Protein PRRC2A	Q7TSC1	Prrc2a	Up	1.45157	0.0111434
DnaJ homolog subfamily C member 21	E9Q8D0	Dnajc21	Up	1.44458	0.0257435
High mobility group protein HMGI-C	P52927	Hmga2	Up	1.43902	0.0181008
OTU domain-containing protein 4	B2RRE7	Otud4	Up	1.43251	0.011047
Rho GTPase-activating protein 23	Q69ZH9	Arhgap23	Up	1.43054	0.00245309
Lamina-associated polypeptide 2, isoforms beta/delta/epsilon/gamma;Lamina-associated polypeptide 2, isoforms alpha/zeta	Q61029; Q61033	Tmpo; Tmpo	Up	1.42955	0.0465401
Fos-related antigen 2	P47930	Fosl2	Up	1.42131	0.00491343
Lysine-specific demethylase PHF2	Q9WTU0	Phf2	Up	1.41798	0.000171358
Reticulon-4	Q99P72	Rtn4	Up	1.40674	0.0029631
Histone H1.2;Histone H1.3	P15864; P43277	H1-2; H1-3	Up	1.40481	0.00824741
CTP synthase 2	P70303	Ctps2	Up	1.40385	0.0440589
DDB1- and CUL4-associated factor 6	Q9DC22	Dcaf6	Up	1.40328	0.0169082
Serine/arginine repetitive matrix protein 2	Q8BTI8	Srrm2	Up	1.40288	0.0229698
La-related protein 4	Q8BWW4	Larp4	Up	1.39808	0.00222485
Treacle protein	O08784	Tcof1	Up	1.39808	0.0219673
GC-rich sequence DNA-binding factor 2	Q8BKT3	Gcfc2	Up	1.39752	0.000213479
Nuclear cap-binding protein subunit 3	Q8BZR9	Ncbp3	Up	1.39617	0.00265515
Guanine nucleotide-binding protein-like 3	Q8CI11	Gnl3	Up	1.39521	0.0173018
WASP homolog-associated protein with actin, membranes and microtubules	Q571B6	Whamm	Up	1.39425	0.0115886
Phostensin	Q8BQ30	Ppp1r18	Up	1.3933	0.00955663
Transcriptional repressor p66-beta	Q8VHR5	Gatad2b	Up	1.39044	0.0132223
Nuclear factor interleukin-3-regulated protein	O08750	Nfil3	Up	1.38514	0.000394917
Trinucleotide repeat-containing gene 6B protein	Q8BKI2	Tnrc6b	Up	1.38284	0.0307309
Nuclear ubiquitous casein and cyclin-dependent kinase substrate 1	Q80XU3	Nucks1	Up	1.38245	0.0283652
Sodium/hydrogen exchanger 8	Q8R4D1	Slc9a8	Up	1.38135	0.0361803
ATP-dependent RNA helicase DDX24	Q9ESV0	Ddx24	Up	1.37718	0.000418353
RB1-inducible coiled-coil protein 1	Q9ESK9	Rb1cc1	Up	1.37678	0.00517353
Insulin receptor substrate 2	P81122	Irs2	Up	1.37584	0.00214329
Pericentriolar material 1 protein	Q9R0L6	Pcm1	Up	1.37342	0.0170825
Protein phosphatase 1 regulatory subunit 12A	Q9DBR7	Ppp1r12a	Up	1.37154	0.0323463
A-kinase anchor protein 12	Q9WTQ5	Akap12	Up	1.36819	0.0229302
Protein RCC2	Q8BK67	Rcc2	Up	1.35995	0.0136112
Small acidic protein	Q9R0P4	Smap	Up	1.35942	0.00243903
Serine/threonine-protein kinase MRCK alpha	Q3UU96	Cdc42bpa	Up	1.35479	0.00360271
Optineurin	Q8K3K8	Optn	Up	1.35386	0.0017317
THUMP domain-containing protein 1	Q99J36	Thumpd1	Up	1.35347	0.0421373
Programmed cell death protein 5	P56812	Pdcd5	Up	1.35202	0.00845409
Junction-mediating and -regulatory protein	Q9QXM1	Jmy	Up	1.34978	0.0430445
General receptor for phosphoinositides 1-associated scaffold protein	Q9JJA9	Grasp	Up	1.34834	0.00029108
Class E basic helix-loop-helix protein 40	O35185	Bhlhe40	Up	1.34192	0.0325282
Transcriptional regulator ATRX	Q61687	Atrx	Up	1.33879	0.0139454
Eukaryotic translation initiation factor 5B	Q05D44	Eif5b	Up	1.33827	0.0306397
Zinc finger protein 148	Q61624	Znf148	Up	1.33736	0.0042677
Pumilio homolog 1	Q80U78	Pum1	Up	1.33736	9.10586e-05
La-related protein 4B	Q6A0A2	Larp4b	Up	1.33593	0.01977
Cerebellar degeneration-related protein 2	P97817	Cdr2	Up	1.33554	0.0173881
Bromodomain-containing protein 3	Q8K2F0	Brd3	Up	1.33463	0.0262904
Coiled-coil domain-containing protein 25	Q78PG9	Ccdc25	Up	1.33152	0.00309071
Eukaryotic translation initiation factor 3 subunit C	Q8R1B4	Eif3c	Up	1.33139	0.00368216
Disabled homolog 2	P98078	Dab2	Up	1.33139	0.0246443
Zinc finger protein 687	Q9D2D7	Znf687	Up	1.32777	0.0105773
A-kinase anchor protein 13	E9Q394	Akap13	Up	1.327	0.00656824
Replication factor C subunit 1	P35601	Rfc1	Up	1.32378	0.00632841
Sorting nexin-24	Q9CRB0	Snx24	Up	1.32019	0.006488
Forkhead box protein K1	P42128	Foxk1	Up	1.31711	0.000277487
RNA-binding protein 5	Q91YE7	Rbm5	Up	1.31711	0.0171227
Tyrosine-protein phosphatase non-receptor type 14	Q62130	Ptpn14	Up	1.31571	0.0385922
Chromosome alignment-maintaining phosphoprotein 1	Q8K327	Champ1	Up	1.31481	0.0227242
Telomere-associated protein RIF1	Q6PR54	Rif1	Up	1.31481	0.00745751
60S ribosomal protein L22-like 1	Q9D7S7	Rpl22l1	Up	1.31481	0.0261921
Protein capicua homolog	Q924A2	Cic	Up	1.31086	0.011493
Scaffold attachment factor B2	Q80YR5	Safb2	Up	1.30642	0.0163491
Zinc finger Ran-binding domain-containing protein 2	Q9R020	Zranb2	Up	1.30503	0.0128417
Pleckstrin homology-like domain family B member 1	Q6PDH0	Phldb1	Up	1.30326	0.0181309
40S ribosomal protein S3	P62908	Rps3	Up	1.3015	0.0257096
Ribosomal RNA processing protein 1 homolog B	Q91YK2	Rrp1b	Up	1.3015	0.00388212
Nuclear speckle splicing regulatory protein 1	Q5NCR9	Nsrp1	Up	1.29923	0.0203319
Sister chromatid cohesion protein PDS5 homolog B	Q4VA53	Pds5b	Up	1.29797	0.0363034
Transport and Golgi organization protein 1 homolog	Q8BI84	Mia3	Up	1.29659	0.00205281
HIRA-interacting protein 3	Q8BLH7	Hirip3	Up	1.29572	0.0359072
Epsin-1	Q80VP1	Epn1	Up	1.29533	0.0356959
Dystonin	Q91ZU6	Dst	Up	1.29533	0.00102661
Elongin-A	Q8CB77	Eloa	Up	1.29396	0.0275417
MAP7 domain-containing protein 1	A2AJI0	Map7d1	Up	1.29358	0.0233433
Proteasome subunit alpha type-3	O70435	Psma3	Up	1.29358	0.0102704
Zinc finger CCCH domain-containing protein 4	Q6ZPZ3	Zc3h4	Up	1.29358	0.0474622
Importin subunit alpha-4	O35344	Kpna3	Up	1.2927	0.0137753
Signal-induced proliferation-associated 1-like protein 3	G3X9J0	Sipa1l3	Up	1.29221	0.00344162
Ubiquitin-like modifier-activating enzyme 1	Q02053	Uba1	Up	1.29183	0.011508
Protein phosphatase inhibitor 2	Q9DCL8	Ppp1r2	Up	1.29183	0.00777852
G patch domain-containing protein 4	Q3TFK5	Gpatch4	Up	1.29144	0.016737
Zinc finger protein AEBP2	Q9Z248	Aebp2	Up	1.29095	0.0124863
Junctophilin-2	Q9ET78	Jph2	Up	1.28969	0.0237698
Cell death regulator Aven	Q9D9K3	Aven	Up	1.28746	0.0255225
182 kDa tankyrase-1-binding protein	P58871	Tnks1bp1	Up	1.28746	0.0191918
Transcription factor ETV6	P97360	Etv6	Up	1.28697	0.0266751
Regulator of nonsense transcripts 1	Q9EPU0	Upf1	Up	1.28659	0.0289982
Basic leucine zipper and W2 domain-containing protein 1	Q9CQC6	Bzw1	Up	1.2862	0.0257619
Nuclear receptor corepressor 2	Q9WU42	Ncor2	Up	1.28571	0.0499348
SAM and SH3 domain-containing protein 1	P59808	Sash1	Up	1.28311	0.0376321
Phosducin-like protein	Q9DBX2	Pdcl	Up	1.28186	0.0280484
ATP-binding cassette sub-family F member 1	Q6P542	Abcf1	Up	1.28137	0.0126514
Catenin alpha-1;Catenin alpha-2	P26231; Q61301	Ctnna1; Ctnna2	Up	1.28137	0.00560736
Histone-lysine N-methyltransferase SETD2	E9Q5F9	Setd2	Up	1.28088	0.00153818
Proline-rich AKT1 substrate 1	Q9D1F4	Akt1s1	Up	1.2805	0.0435504
Osteoclast-stimulating factor 1	Q62422	Ostf1	Up	1.2805	0.00859115
CTP synthase 1	P70698	Ctps1	Up	1.28012	0.0487887
Eukaryotic translation initiation factor 4E transporter	Q9EST3	Eif4enif1	Up	1.27964	0.00238245
STE20/SPS1-related proline-alanine-rich protein kinase	Q9Z1W9	Stk39	Up	1.27926	0.0458076
Serine/threonine-protein kinase WNK1	P83741	Wnk1	Up	1.27915	0.0202807
AP-3 complex subunit delta-1	O54774	Ap3d1	Up	1.27839	0.0445933
Ataxin-2-like protein	Q7TQH0	Atxn2l	Up	1.2779	0.00700629
Splicing factor, suppressor of white-apricot homolog	Q3USH5	Sfswap	Up	1.2779	0.00669068
Plectin	Q9QXS1	Plec	Up	1.27704	0.00183481
Nuclear factor 1 A-type	Q02780	Nfia	Up	1.27666	0.0232207
Signal-induced proliferation-associated 1-like protein 2	Q80TE4	Sipa1l2	Up	1.27483	0.000608344
Mapk-regulated corepressor-interacting protein 1	Q3UGS4	Mcrip1	Up	1.27397	0.0480906
DNA-directed RNA polymerase II subunit GRINL1A	Q6P6I6	Polr2m	Up	1.27063	0.00795229
Low-density lipoprotein receptor-related protein 12	Q8BUJ9	Lrp12	Up	1.27063	0.00530766
Ribosomal protein S6 kinase delta-1	Q8BLK9	Rps6kc1	Up	1.27015	0.0264664
Probable E3 ubiquitin-protein ligase IRF2BPL	Q8K3X4	Irf2bpl	Up	1.26977	0.000118788
Nuclear exosome regulator NRDE2	Q80XC6	Nrde2	Up	1.26929	0.000308676
DNA repair endonuclease XPF	Q9QZD4	Ercc4	Up	1.26929	0.017307
Uridine-cytidine kinase-like 1	Q91YL3	Uckl1	Up	1.26891	0.0250741
Solute carrier family 12 member 7	Q9WVL3	Slc12a7	Up	1.26881	0.00960234
Zinc finger protein 106	O88466	Znf106	Up	1.26757	0.0346
Pumilio homolog 2	Q80U58	Pum2	Up	1.26709	0.0314827
Cytospin-B	Q5SXY1	Specc1	Up	1.26538	0.0475042
Krueppel-like factor 13	Q9JJZ6	Klf13	Up	1.26501	0.00831125
3'-5' RNA helicase YTHDC2	B2RR83	Ythdc2	Up	1.26463	0.0172415
Arf-GAP with SH3 domain, ANK repeat and PH domain-containing protein 2	Q7SIG6	Asap2	Up	1.26453	0.0409056
Eukaryotic translation initiation factor 2 subunit 2	Q99L45	Eif2s2	Up	1.26415	0.0359346
Protein SREK1IP1	Q4V9W2	Srek1ip1	Up	1.26282	0.0402259
Transforming acidic coiled-coil-containing protein 2	Q9JJG0	Tacc2	Up	1.26244	0.00643536
Protein FAM117B	Q3U3E2	Fam117b	Up	1.26244	0.00552966
Staphylococcal nuclease domain-containing protein 1	Q78PY7	Snd1	Up	1.26159	0.000524139
ESF1 homolog	Q3V1V3	Esf1	Up	1.26159	0.000606302
Zinc phosphodiesterase ELAC protein 2	Q80Y81	Elac2	Up	1.26121	0.00726689
Cyclin-dependent kinase 16	Q04735	Cdk16	Up	1.26112	0.00375842
Ataxin-2	O70305	Atxn2	Up	1.26074	0.0122486
Forkhead box protein K2	Q3UCQ1	Foxk2	Up	1.26036	0.00040791
CTTNBP2 N-terminal-like protein	Q99LJ0	Cttnbp2nl	Up	1.25989	0.0351393
GTP-binding protein 1	O08582	Gtpbp1	Up	1.25989	0.00304851
Synaptotagmin-like protein 4	Q9R0Q1	Sytl4	Up	1.25904	0.0480939
Importin subunit alpha-1	P52293	Kpna2	Up	1.25856	0.0332837
FH1/FH2 domain-containing protein 1	Q6P9Q4	Fhod1	Up	1.25819	0.00706651
DnaJ homolog subfamily C member 2	P54103	Dnajc2	Up	1.25819	0.00536532
F-BAR domain only protein 2	Q3UQN2	Fcho2	Up	1.25819	0.00713482
Kinesin-like protein KIF21B	Q9QXL1	Kif21b	Up	1.25781	0.00470524
Protein SAAL1	Q9D2C2	Saal1	Up	1.25771	0.0127966
Partitioning defective 3 homolog B	Q9CSB4	Pard3b	Up	1.25734	0.00331458
PHD finger protein 14	Q9D4H9	Phf14	Up	1.25649	0.00476705
Fructose-bisphosphate aldolase A	P05064	Aldoa	Up	1.25649	0.0302642
GEM-interacting protein	Q6PGG2	Gmip	Up	1.25649	0.00177329
Smoothelin	Q921U8	Smtn	Up	1.25602	0.0181686
Bromodomain and WD repeat-containing protein 1	Q921C3	Brwd1	Up	1.25564	0.0124054
Pleckstrin homology-like domain family B member 2	Q8K1N2	Phldb2	Up	1.25479	0.00402343
Vacuolar protein sorting-associated protein 4A	Q8VEJ9	Vps4a	Up	1.25479	0.000270325
Amyloid-beta A4 precursor protein-binding family B member 2	Q9DBR4	Apbb2	Up	1.25432	0.0462832
Metastasis-associated protein MTA3	Q924K8	Mta3	Up	1.25225	0.0461859
Microtubule-associated protein 1A	Q9QYR6	Map1a	Up	1.25141	0.02855
Microtubule-actin cross-linking factor 1	Q9QXZ0	Macf1	Up	1.25094	0.0322018
Protein ELYS	Q8CJF7	Ahctf1	Up	1.25019	0.01591
Cyclic AMP-dependent transcription factor ATF-7	Q8R0S1	Atf7	Up	1.25009	0.00365391
Calmodulin-regulated spectrin-associated protein 2	Q8C1B1	Camsap2	Up	1.24972	0.0209855
Importin subunit alpha-7	O35345	Kpna6	Up	1.24972	0.00438715
Lariat debranching enzyme	Q923B1	Dbr1	Up	1.24925	0.00121565
N-alpha-acetyltransferase 38, NatC auxiliary subunit	Q9D2U5	Naa38	Up	1.24925	0.0374786
Synembryn-A	Q3TIR3	Ric8a	Up	1.24888	0.0267188
Ribosomal protein S6 kinase alpha-4	Q9Z2B9	Rps6ka4	Up	1.24888	0.00774909
Ras GTPase-activating protein-binding protein 1	P97855	G3bp1	Up	1.24803	0.000235491
Ubinuclein-1	Q4G0F8	Ubn1	Up	1.24766	0.0471079
Delta-aminolevulinic acid dehydratase	P10518	Alad	Up	1.24635	0.0301712
PHD finger protein 10	Q9D8M7	Phf10	Up	1.24598	0.048308
Mitogen-activated protein kinase kinase kinase 1	P53349	Map3k1	Up	1.24504	0.00205444
Transcriptional activator protein Pur-beta	O35295	Purb	Up	1.24504	0.0238812
Zinc finger protein 768	Q8R0T2	Znf768	Up	1.24467	0.00268892
Complement component receptor 1-like protein	Q64735	Cr1l	Up	1.2442	0.000168748
Stromal interaction molecule 2	P83093	Stim2	Up	1.24383	0.00135888
DNA replication licensing factor MCM2	P97310	Mcm2	Up	1.24299	0.00261178
Eukaryotic translation initiation factor 4B	Q8BGD9	Eif4b	Up	1.24299	0.0372108
U3 small nucleolar RNA-associated protein 18 homolog	Q5SSI6	Utp18	Up	1.24131	0.0278015
Coiled-coil and C2 domain-containing protein 1A	Q8K1A6	Cc2d1a	Up	1.24094	0.00522861
Nuclear pore complex protein Nup98-Nup96	Q6PFD9	Nup98	Up	1.24085	0.0198364
Unconventional myosin-IXb	Q9QY06	Myo9b	Up	1.24048	0.0248274
ARF GTPase-activating protein GIT2	Q9JLQ2	Git2	Up	1.24048	0.0358585
Leucine-rich repeat transmembrane protein FLRT2	Q8BLU0	Flrt2	Up	1.24048	0.00753085
SWI/SNF complex subunit SMARCC1	P97496	Smarcc1	Up	1.2401	0.00314849
Prostaglandin E synthase 3	Q9R0Q7	Ptges3	Up	1.24001	0.0132001
SH3 and PX domain-containing protein 2A	O89032	Sh3pxd2a	Up	1.23964	0.00358475
Apoptotic chromatin condensation inducer in the nucleus	Q9JIX8	Acin1	Up	1.23964	0.0129234
Large proline-rich protein BAG6	Q9Z1R2	Bag6	Up	1.23964	0.00209516
Eukaryotic translation initiation factor 3 subunit B	Q8JZQ9	Eif3b	Up	1.23918	0.0441846
CAP-Gly domain-containing linker protein 1	Q922J3	Clip1	Up	1.23797	0.00167047
Transcriptional repressor p66 alpha	Q8CHY6	Gatad2a	Up	1.23797	0.0179259
Sodium bicarbonate cotransporter 3	Q8BTY2	Slc4a7	Up	1.23751	0.000829809
Mediator of DNA damage checkpoint protein 1	Q5PSV9	Mdc1	Up	1.23714	0.0363205
Ribosomal RNA processing protein 1 homolog A	P56183	Rrp1	Up	1.2363	0.00890568
Latent-transforming growth factor beta-binding protein 3	Q61810	Ltbp3	Up	1.23547	0.0141703
START domain-containing protein 10	Q9JMD3	Stard10	Up	1.2351	0.0420602
Talin-1	P26039	Tln1	Up	1.23501	0.00515372
E3 SUMO-protein ligase RanBP2	Q9ERU9	Ranbp2	Up	1.23464	0.0164466
Nucleolar protein 14	Q8R3N1	Nop14	Up	1.23464	0.00224873
Heterogeneous nuclear ribonucleoprotein L-like	Q921F4	Hnrnpll	Up	1.23464	0.0242044
Heat shock 70 kDa protein 12B	Q9CZJ2	Hspa12b	Up	1.23464	0.0291706
Mitogen-activated protein kinase kinase kinase 20	Q9ESL4	Map3k20	Up	1.23335	0.0144558
Protein FAM76B	Q80XP8	Fam76b	Up	1.23335	0.000624335
Zyxin	Q62523	Zyx	Up	1.23214	0.0125948
Serine/threonine-protein phosphatase 4 regulatory subunit 1	Q8K2V1	Ppp4r1	Up	1.23214	0.0334441
Heterogeneous nuclear ribonucleoproteins A2/B1	O88569	Hnrnpa2b1	Up	1.23168	0.0105563
Trinucleotide repeat-containing gene 6C protein	Q3UHC0	Tnrc6c	Up	1.23094	0.0189443
Caveolae-associated protein 1	O54724	Cavin1	Up	1.23086	0.00155553
Dedicator of cytokinesis protein 7	Q8R1A4	Dock7	Up	1.23086	0.0144109
Sentrin-specific protease 3	Q9EP97	Senp3	Up	1.23048	0.0453108
Ankyrin-2	Q8C8R3	Ank2	Up	1.22965	0.0390109
Serine/threonine-protein kinase TAO1	Q5F2E8	Taok1	Up	1.2292	0.00157983
Protein Aster-A	Q8VEF1	Gramd1a	Up	1.228	0.0439561
Nuclear export mediator factor Nemf	Q8CCP0	Nemf	Up	1.22763	0.0282074
Poly(ADP-ribose) glycohydrolase	O88622	Parg	Up	1.22717	0.000328428
RNA demethylase ALKBH5	Q3TSG4	Alkbh5	Up	1.22672	0.00374494
Forkhead box protein C2	Q61850	Foxc2	Up	1.22672	0.0333513
Syndetin	Q8CI71	Vps50	Up	1.22635	0.0307363
Heat shock protein HSP 90-beta	P11499	Hsp90ab1	Up	1.22597	0.0328415
Calpastatin	P51125	Cast	Up	1.22589	0.0344193
Protein phosphatase 1 regulatory subunit 7	Q3UM45	Ppp1r7	Up	1.22552	0.00553556
Terminal uridylyltransferase 7	Q5BLK4	Tut7	Up	1.22552	0.00197013
Calcium/calmodulin-dependent protein kinase type II subunit delta	Q6PHZ2	Camk2d	Up	1.22469	0.00523891
Inactive tyrosine-protein kinase PRAG1	Q571I4	Prag1	Up	1.22469	0.0100157
Na(+)/H(+) exchange regulatory cofactor NHE-RF1	P70441	Slc9a3r1	Up	1.22432	0.00106088
Msx2-interacting protein	Q62504	Spen	Up	1.22387	0.0152109
Inhibitor of Bruton tyrosine kinase	Q6ZPR6	Ibtk	Up	1.22305	0.0189244
Sin3 histone deacetylase corepressor complex component SDS3	Q8BR65	Suds3	Up	1.22305	0.0264046
Ephrin type-A receptor 2	Q03145	Epha2	Up	1.22305	0.0169666
DNA repair protein complementing XP-G cells homolog	P35689	Ercc5	Up	1.22222	0.0181772
Protein PRRC2B	Q7TPM1	Prrc2b	Up	1.22222	0.00669553
Protein FAM53C	Q8BXQ8	Fam53c	Up	1.22222	0.00842715
Targeting protein for Xklp2	A2APB8	Tpx2	Up	1.22177	0.00673365
E3 ubiquitin-protein ligase TRIP12	G5E870	Trip12	Up	1.22103	0.0404407
Ubiquitin carboxyl-terminal hydrolase MINDY-1	Q76LS9	Mindy1	Up	1.22103	0.000537207
E3 ubiquitin-protein ligase HECTD1	Q69ZR2	Hectd1	Up	1.22095	0.00432475
Pre-rRNA-processing protein TSR1 homolog	Q5SWD9	Tsr1	Up	1.22095	0.0257067
E3 ubiquitin-protein ligase RNF34	Q99KR6	Rnf34	Up	1.22013	0.0199147
H/ACA ribonucleoprotein complex subunit DKC1	Q9ESX5	Dkc1	Up	1.22013	0.0196408
General transcription factor 3C polypeptide 2	Q8BL74	Gtf3c2	Up	1.2193	0.0216876
Plasminogen activator inhibitor 1 RNA-binding protein	Q9CY58	Serbp1	Up	1.21893	0.0428731
Nucleophosmin	Q61937	Npm1	Up	1.21811	0.0388404
Melanoma inhibitory activity protein 2	Q91ZV0	Mia2	Up	1.21729	0.00230692
SH3 domain-binding protein 5-like	Q99LH9	Sh3bp5l	Up	1.21729	0.0352407
Mitogen-activated protein kinase kinase kinase kinase 4	P97820	Map4k4	Up	1.21729	0.0246365
Inner nuclear membrane protein Man1	Q9WU40	Lemd3	Up	1.21566	0.0209102
Protein Hook homolog 3	Q8BUK6	Hook3	Up	1.21558	0.00206321
Phosphoribosylformylglycinamidine synthase	Q5SUR0	Pfas	Up	1.21521	0.021066
tRNA methyltransferase 10 homolog A	Q8C1Z8	Trmt10a	Up	1.21484	0.0261407
WASH complex subunit 2	Q6PGL7	Washc2	Up	1.21484	0.0237936
Partitioning defective 3 homolog	Q99NH2	Pard3	Up	1.21402	0.041857
Actin filament-associated protein 1	Q80YS6	Afap1	Up	1.21357	0.025793
Transitional endoplasmic reticulum ATPase	Q01853	Vcp	Up	1.21321	0.0117488
Homeobox protein MOX-1	P32442	Meox1	Up	1.21321	0.0395755
Myc box-dependent-interacting protein 1	O08539	Bin1	Up	1.21321	0.0346144
Cytoplasmic dynein 1 intermediate chain 2	O88487	Dync1i2	Up	1.21284	0.0112542
E3 ubiquitin-protein ligase NEDD4	P46935	Nedd4	Up	1.21276	0.0380929
NK-tumor recognition protein	P30415	Nktr	Up	1.21157	0.0253387
Sister chromatid cohesion protein PDS5 homolog A	Q6A026	Pds5a	Up	1.21157	0.0016039
T-box transcription factor TBX2	Q60707	Tbx2	Up	1.20958	0.00515336
Plexin-B2	B2RXS4	Plxnb2	Up	1.20958	0.0287442
Nucleolar and coiled-body phosphoprotein 1	E9Q5C9	Nolc1	Up	1.20869	0.0393901
Probable ubiquitin carboxyl-terminal hydrolase FAF-X	P70398	Usp9x	Up	1.20832	0.0287202
Leucine-rich repeat and calponin homology domain-containing protein 1	P62046	Lrch1	Up	1.20787	0.0396233
Phosphatidylinositol 4-phosphate 5-kinase type-1 gamma	O70161	Pip5k1c	Up	1.20669	0.0399457
GPN-loop GTPase 1	Q8VCE2	Gpn1	Up	1.20633	0.0489035
Rapamycin-insensitive companion of mTOR	Q6QI06	Rictor	Up	1.20633	0.0239279
F-box only protein 28	Q8BIG4	Fbxo28	Up	1.20588	0.0444588
Histone deacetylase 4	Q6NZM9	Hdac4	Up	1.20588	0.0286359
Y-box-binding protein 3	Q9JKB3	Ybx3	Up	1.20551	0.00177032
Rho guanine nucleotide exchange factor 12	Q8R4H2	Arhgef12	Up	1.20544	0.0348327
Cadherin-6	P97326	Cdh6	Up	1.20507	0.00406692
Krueppel-like factor 3	Q60980	Klf3	Up	1.20389	0.0207575
Inactive tyrosine-protein kinase PEAK1	Q69Z38	Peak1	Up	1.20382	0.0191749
40S ribosomal protein S17	P63276	Rps17	Up	1.20345	0.00436964
ADP-ribosylation factor-binding protein GGA2	Q6P5E6	Gga2	Up	1.20345	0.0418689
Sorbin and SH3 domain-containing protein 1	Q62417	Sorbs1	Up	1.2022	0.00378738
RNA-binding protein 14	Q8C2Q3	Rbm14	Up	1.20183	0.00440065
PDZ and LIM domain protein 7	Q3TJD7	Pdlim7	Up	1.20183	0.0410039
cAMP-dependent protein kinase type I-alpha regulatory subunit	Q9DBC7	Prkar1a	Up	1.20147	0.0204912
2-(3-amino-3-carboxypropyl)histidine synthase subunit 2	Q9CR25	Dph2	Up	1.20103	0.0254536
Syntaxin-12	Q9ER00	Stx12	Down	0.831502	0.0103843
YTH domain-containing protein 1	E9Q5K9	Ythdc1	Down	0.830689	0.00214386
Serine/threonine-protein kinase PRP4 homolog	Q61136	Prpf4b	Down	0.829521	0.0021644
Translocation protein SEC62	Q8BU14	Sec62	Down	0.826788	0.0382929
Tyrosine-protein kinase BAZ1B	Q9Z277	Baz1b	Down	0.823458	0.0165622
Matrin-3	Q8K310	Matr3	Down	0.823154	0.0108503
LIM domain and actin-binding protein 1	Q9ERG0	Lima1	Down	0.822296	0.00839401
Pre-mRNA-processing factor 40 homolog A	Q9R1C7	Prpf40a	Down	0.81843	0.0262589
Ragulator complex protein LAMTOR1	Q9CQ22	Lamtor1	Down	0.81653	0.0211086
Scaffold attachment factor B1	D3YXK2	Safb	Down	0.81653	0.0177643
Protein DEK	Q7TNV0	Dek	Down	0.815981	0.0248326
Manganese-transporting ATPase 13A1	Q9EPE9	Atp13a1	Down	0.814882	0.00134364
RNA-binding motif protein, X chromosome;RNA binding motif protein, X-linked-like-1	Q9WV02; Q91VM5	Rbmx; Rbmxl1	Down	0.809409	0.00823744
SUN domain-containing protein 2	Q8BJS4	Sun2	Down	0.809409	0.0203418
Run domain Beclin-1-interacting and cysteine-rich domain-containing protein	Q80U62	Rubcn	Down	0.807229	0.0245819
U2 snRNP-associated SURP motif-containing protein	Q6NV83	U2surp	Down	0.803727	0.0112754
RNA-binding protein 8A	Q9CWZ3	Rbm8a	Down	0.801261	0.0102813
RNA polymerase-associated protein CTR9 homolog	Q62018	Ctr9	Down	0.80048	0.0372039
Heterogeneous nuclear ribonucleoproteins C1/C2	Q9Z204	Hnrnpc	Down	0.80048	0.0488681
Protein transport protein Sec61 subunit beta	Q9CQS8	Sec61b	Down	0.793722	0.00512394
Myosin-10	Q61879	Myh10	Down	0.793186	0.00879876
ATP synthase subunit e, mitochondrial	Q06185	Atp5me	Down	0.792413	0.000656841
Splicing factor ESS-2 homolog	O70279	Ess2	Down	0.792413	0.0266907
Syntaxin-18	Q8VDS8	Stx18	Down	0.790809	0.00930228
Solute carrier family 15 member 4	Q91W98	Slc15a4	Down	0.78731	0.00262215
Non-histone chromosomal protein HMG-14	P18608	Hmgn1	Down	0.782299	0.0066535
SAFB-like transcription modulator	Q8CH25	Sltm	Down	0.780647	0.00120679
Mitoguardin 2	Q8BK03	Miga2	Down	0.772526	0.00058329
Protein SON	Q9QX47	Son	Down	0.767305	0.0465229
Thyroid hormone receptor-associated protein 3	Q569Z6	Thrap3	Down	0.765225	0.0203554
Prelamin-A/C	P48678	Lmna	Down	0.759015	0.000990577
Thioredoxin-related transmembrane protein 4	Q8C0L0	Tmx4	Down	0.754165	0.00786314
Dual specificity mitogen-activated protein kinase kinase 2	Q63932	Map2k2	Down	0.753361	0.000573149
Neurogenic locus notch homolog protein 2	O35516	Notch2	Down	0.752044	0.0153902
Transformer-2 protein homolog beta	P62996	Tra2b	Down	0.734605	0.0230497
Splicing regulatory glutamine/lysine-rich protein 1	Q8BZX4	Srek1	Down	0.71351	0.0324656
Chromodomain-helicase-DNA-binding protein 4	Q6PDQ2	Chd4	Down	0.707942	0.0273182
