# Supplementary material for: Integrated Phosphoproteomics Identifies TGFβ-Dependent Phosphorylation Events Linking Kinase Signaling to Autophagy in Palatogenesis
Source: Proteomes. 2026 Jan 23;14(1):5. doi: 10.3390/proteomes14010005 (PMC12921946; doi:10.3390/proteomes14010005)
Supplement: Supplementary file 1 [file proteomes-14-00005-s001.zip › Supplementary Files/Supplementary table 2. Enrichment of functional annotation by GO analyse.xlsx]

## Sheet: All
GO ID	GO Term	GO Function	Genes	Gene Number	P-value
GO:0005634	nucleus	cellular_component	Q8BYH8;Q61687;Q9QX47;P97855;P97310;Q80YR5;Q8R3N1;A2AR02;Q5F2E7;O08784;Q01853;O88569;P56183;Q9D4H9;P97496;E9Q8D0;P48678;Q02053;P62908;Q8CH25;O08750;Q9JJZ6;Q9WU40;Q5SXY1;Q8CJF7;Q9Z248;Q921C3;Q923B1;Q3TJD7;Q9Z1W9;P98078;O88466;Q8VHR5;P14869;Q9EPU0;Q8K2F0;Q8CI11;Q8C2Q3;Q9WV02;Q4VA53;Q9EST3;Q6PDQ2;Q9Z2B9;Q6PHZ2;Q61136;P53569;E9Q394;Q8C1Z8;Q8BJS4;Q3UCQ1;P97360;Q8VCE2;Q9ESK9;Q60980;Q9CY58;Q5SWD9;Q8BKT3;…	186	2.14661e-16
GO:0005737	cytoplasm	cellular_component	Q03145;A2APB8;Q6PDQ2;O89032;O35345;Q62422;O08582;O88466;Q6P9Q4;P35601;Q9Z2B9;Q62523;Q921U8;Q80VP1;O54724;Q69ZR2;Q8K1N2;Q9ESL4;Q6PR54;Q91ZU6;Q80U78;Q8JZQ9;O70305;Q9R0L6;Q9CY58;Q8R361;Q9JKB3;Q99NH2;Q8BLK9;Q571B6;Q9EPU0;Q9DCL8;P26231;Q02053;Q7TQH0;P97855;Q62130;P97496;Q99LH9;O89086;Q5F2E8;Q05D44;Q62417;Q6P542;O88622;Q9JJA9;P97817;Q8BWW4;Q7TSC1;Q8BYH8;Q9JLQ2;Q3UGS4;Q78PY7;Q9Z1W9;Q6NZM9;E9Q394;Q61687;…	174	9.45112e-07
GO:0005515	protein binding	molecular_function	Q3UM45;P26231;Q9QXZ0;P97855;Q91YK2;O08539;O08750;Q01853;P52293;O70161;P14873;Q60707;Q9QX47;Q04735;Q8BR65;Q9EST3;Q9D8M7;Q99L45;Q9DBC7;Q6P5H2;Q9Z2B9;Q9QXM1;Q9JLQ2;Q9DBR4;P18608;Q62417;Q9JKB3;D3YXK2;Q9QYR6;Q6P5E6;O54724;Q8C8R3;Q02053;Q8BJS4;O88487;P98078;P62046;P97496;Q9Z277;Q61029;P05627;Q8VHR5;Q9ERU9;B2RR83;Q569Z6;Q8VEJ9;Q9R0L6;P27546;Q64318;Q9ET78;Q8JZQ9;O89032;Q91ZU6;Q921C3;Q8BLU0;Q61687;Q8R4H2;…	137	8.81176e-07
GO:0005829	cytosol	cellular_component	Q9JKB3;Q61937;Q80YS6;O08784;O35345;Q80VP1;E9Q394;Q80U58;Q8BR65;Q8K3K8;P97855;Q7SIG6;O08582;Q6PHZ2;Q9JIX8;P51125;O35344;P10518;Q6A0A2;Q64318;Q9Z0U1;Q8VCE2;P14869;Q9JJG0;Q9WTQ5;Q9ERG0;Q7TQH0;Q6PGL7;Q9DC22;Q7TSC1;Q62417;Q9Z204;P56812;Q3TIR3;A2AJI0;Q91YL3;Q6P542;Q9ESL4;P52293;Q8K1N2;Q8BGD9;O88466;Q9R1C7;O88622;Q80U62;Q8C1B1;P05627;Q6NZM9;Q8C1Z8;Q62523;Q9D1F4;Q02053;Q61879;Q9R0Q1;Q78PY7;Q9Z1W9;Q9EST3;…	104	1.46307e-09
GO:0016020	membrane	cellular_component	O54774;Q9JJA9;Q9ERU9;Q06185;O70161;Q8VDS8;Q3UQN2;Q9R0Q1;Q99L43;Q8BK67;Q01063;Q8BU14;Q9CQ22;Q5SXY1;Q99KR6;Q6P5E6;O54724;Q62417;P14869;Q9DBC7;Q9CQV4;Q61029;O35516;Q7SIG6;Q9EPE9;Q9CSB4;Q9Z0U1;Q8BI84;Q8C8R3;Q8BLK9;Q91ZV8;B2RXS4;G3X9J0;Q91ZU6;Q6ZPR6;O88466;Q6PGL7;Q9CRB0;Q8BLU0;P11499;Q64735;Q8BG09;Q571B6;Q9JLQ2;P83741;P83093;Q8C0L0;P05064;Q9ET78;Q9Z1W9;Q9JMD3;Q9WTQ5;Q9WU40;Q7TQH0;P59808;P97326;P97855;…	95	0.999996
GO:0005654	nucleoplasm	cellular_component	Q8K327;P97310;Q9JLQ2;O89086;Q8VHR5;Q61687;O35344;G5E870;Q62504;Q91YE7;E9Q5K9;Q6PHZ2;O88569;Q76LS9;P35601;E9Q5C9;Q80U78;Q8BZX4;Q8BKT3;A2APB8;Q8CHY6;Q99KR6;Q5NCR9;Q9Z0U1;Q6NZM9;Q61937;Q4G0F8;Q8K019;Q9R0Q1;Q9JJG0;Q60980;Q8K3X4;Q9WU42;Q9Z204;Q62130;Q8C1Z8;P30415;Q02780;Q9D2D7;Q5F2E7;Q9Z1R2;Q9ESX5;O70161;Q01853;Q9Z1W9;Q5PSV9;Q6NV83;D3YXK2;Q61850;P48678;Q6A026;Q02053;P52293;Q9JIX8;Q80YR5;Q7TSC1;Q9R020;…	87	2.81886e-13
GO:0006355	regulation of transcription, DNA-templated	biological_process	Q62504;Q3V1V3;Q02780;Q8CJF7;Q80YR5;Q78PY7;Q62130;P42128;P35601;Q9DAU9;Q8K019;O35295;P53569;P54103;Q8CH25;Q8K2F0;P97360;Q9JKB3;Q62018;Q9Z248;Q8CB77;Q9QX47;P32442;Q64318;Q6NZM9;Q8C2Q3;P05627;Q924A2;Q8K1A6;Q921C3;Q9Z277;P97496;Q8R0T2;Q9DBR4;Q61850;Q8CHY6;Q6ZQ88;Q9D8M7;Q6PDQ2;Q569Z6;Q61624;O08750;E9Q5F9;P47930;Q8C1D8;Q60980;Q9Z2B9;Q3USH5;Q9ESK9;Q91YK2;O35516;Q9D2D7;Q8BYH8;Q8BR65;Q9JJZ6;Q9WTU0;O35185;…	68	9.02334e-06
GO:0006351	transcription, DNA-templated	biological_process	Q9QX47;Q8C2Q3;P97496;Q8K1A6;Q60980;P05627;Q9WTU0;O54724;Q61850;Q8CJF7;Q9JKB3;Q569Z6;E9Q5F9;Q02780;Q924A2;Q6P6I6;Q921C3;P54103;Q9D8M7;P62908;P97360;Q9WU42;O35185;Q60707;Q8BYH8;Q61624;Q62504;Q61687;Q62130;D3YXK2;Q8K2F0;Q80YR5;Q8R0T2;Q3V1V3;Q6PDQ2;Q8CHY6;Q9D2D7;Q9WV02;Q8CB77;O08750;Q64318;P47930;Q91YK2;Q8BKT3;O35516;Q3USH5;Q78PY7;Q9ESK9;Q9Z277;P35601;Q9Z248;Q8BL74;P42128;Q8K019;Q6ZQ88;Q9JJZ6;Q3UCQ1;…	67	3.48571e-06
GO:0046872	metal ion binding	molecular_function	Q69ZR2;Q8K310;Q9D2D7;Q9R0Q1;Q8VHR5;Q5BLK4;Q924K8;Q9ERG0;Q5SUR0;Q4V9W2;Q3UCQ1;Q6PDQ2;Q9D8M7;Q922J3;Q9ERU9;Q9QXZ0;Q8CHY6;Q05D44;Q9D4H9;Q61624;Q64337;Q6PGG2;Q9Z277;P10518;Q99L45;Q62523;P97310;Q9QY06;Q9JLQ2;Q9ESL4;Q61687;E9Q394;Q9DAU9;Q60980;Q91YE7;Q6NZM9;Q923B1;Q8R0T2;O88466;Q9WTU0;Q8K327;Q9EPE9;Q91ZU6;P97326;Q8K3X4;Q8K3K8;Q3UU96;Q3TSG4;Q7SIG6;Q63932;Q9Z248;Q99KR6;Q3TJD7;P35689;Q01063;Q9EPU0;E9Q8D0;…	64	0.433176
GO:0005886	plasma membrane	cellular_component	Q9R0Q1;Q9Z0U1;Q01063;P14873;P26039;Q8K1N2;Q9DBC7;Q9JIX8;Q8BK67;P81122;O70551;Q3TIR3;Q91ZU6;Q9CQ22;Q9ET78;Q8R4D1;Q8BLU0;P83093;O54724;E9Q5K9;Q3UQN2;Q3UHX2;Q80VP1;P62046;Q9WVL3;Q9QXZ0;P26231;P27546;Q8VEJ9;Q91ZV8;Q6PHZ2;Q04735;Q6PGL7;P97855;O35516;P97326;Q8BTY2;Q99P72;Q99NH2;B2RXS4;Q9JJA9;Q9ERG0;Q03145;P98078;Q8C8R3;Q62417;Q61879;P70441;Q6A026;P46935;Q9JJG0;Q80X80;O54774;P30415;Q7TSC1;Q8K1A6;Q9WTQ5;…	62	0.988557
GO:0003677	DNA binding	molecular_function	D3YXK2;Q9D2D7;Q61624;Q9WU42;P42128;Q9EPU0;Q8BL74;Q9DAU9;Q9QZD4;Q9JJZ6;Q6PDQ2;Q61029;Q9JKB3;O35185;Q924A2;Q4G0F8;Q8R0T2;Q9WU40;P97360;Q61687;P18608;Q8BKT3;Q8K1A6;Q8BYH8;Q3UCQ1;Q61937;Q61850;Q6NZM9;Q52KI8;Q7TNV0;P32442;Q8CJF7;Q8K019;P47930;P15864;Q80YR5;Q02780;O08750;Q60707;Q60980;Q4VA53;Q64318;Q6ZQ88;Q9QX47;P97310;Q62504;Q924K8;P35689;P56812;P54103;P97855;P97496;P05627;Q9Z248;P35601;O35295	56	0.00027276
GO:0003723	RNA binding	molecular_function	Q52KI8;Q9ESV0;Q8BGD9;O88569;Q9WV02;Q8C2Q3;O35295;Q921F4;Q6NV83;Q7TQH0;Q8BZR9;Q8BZX4;Q6A0A2;Q8R1B4;Q5F2E7;Q9EPU0;Q3UHC0;Q80U58;Q8CH25;Q9D7S7;Q8BWW4;O70305;Q9R1C7;D3YXK2;Q8K310;Q9ESX5;Q5NCR9;Q80U78;Q62504;Q8JZQ9;Q61937;O54724;Q6PFD9;Q6ZQ58;O89086;Q9ERU9;B2RR83;Q9JKB3;Q8BKI2;Q9D1R9;Q9QX47;P97855;Q3UHX0;E9Q5K9;Q9Z204;Q3USH5;Q91YE7;Q9CY58;Q80YR5;Q99J36	50	3.61822e-13
GO:0000166	nucleotide binding	molecular_function	Q9Z277;Q8BLK9;O70161;Q8VEJ9;Q9Z2B9;P70303;Q91YL3;Q5SUR0;Q569Z6;Q61136;Q8BYH8;Q9CWZ3;Q3UU96;Q5F2E8;Q9DBC7;Q61879;Q9ESV0;Q69Z38;Q9EPE9;P83741;Q8CI11;Q03145;Q02053;P97820;O70551;Q9EPU0;Q6P542;Q9CZJ2;O08582;P62996;Q9QXL1;P35601;Q05D44;P97855;Q8VCE2;Q571I4;P53349;P70698;P97310;Q6PDQ2;Q9Z1W9;Q9QY06;Q9ESL4;Q04735;B2RR83;Q61687;Q63932	47	0.0114131
GO:0005856	cytoskeleton	cellular_component	Q69Z38;Q8K1A6;A2APB8;P58871;Q61937;Q9JJG0;Q8K327;Q62130;Q99NH2;Q9QXL1;Q8BQ30;O88487;Q9ERG0;Q922J3;P26039;Q8C1B1;Q3TJD7;Q01063;P53349;Q62523;Q8C8R3;Q9WTQ5;Q9QY06;Q91ZU6;Q9QXS1;Q9R0L6;Q9QXM1;P27546;Q9QXZ0;Q8BUK6;Q921U8;P14873;Q62417;Q80YS6;Q9Z1W9;Q6PR54;P26231;Q6P9Q4;Q99LJ0;Q9QYR6;A2AJI0;Q6PDQ2;Q8BK67;E9Q394	44	7.13218e-05
GO:0005524	ATP binding	molecular_function	Q571I4;P83741;Q69Z38;Q9ESV0;P11499;Q5F2E8;P53349;P70303;Q03145;Q63932;Q8VEJ9;Q04735;Q6PHZ2;P97820;Q9QXL1;Q9Z2B9;P97310;Q9EPU0;Q6P542;Q9Z1W9;Q02053;Q8BLK9;O70161;Q9ESL4;Q5SUR0;Q91YL3;Q569Z6;P70698;Q61687;B2RR83;P97855;Q6PDQ2;Q9Z277;P35601;Q61879;Q9EPE9;O70551;Q9CZJ2;Q01853;Q3UU96;Q61937;Q61136;Q8BYH8;Q9QY06	44	0.00499541
GO:0003676	nucleic acid binding	molecular_function	Q9WU40;B2RR83;O88569;O89086;Q8R0T2;Q9ESV0;Q78PY7;Q6A0A2;Q4V9W2;Q9Z248;Q3UHX0;Q8BWW4;Q9JJZ6;Q5BLK4;Q61624;Q91YE7;D3YXK2;Q62504;Q9JIX8;Q9DAU9;Q8JZQ9;Q60980;Q8BGD9;Q61937;E9Q8D0;P97855;Q9WV02;Q64318;Q8K327;Q8K310;Q80YR5;Q9D2D7;Q921F4;Q8BKI2;Q3TFK5;Q3UHC0;Q9JKB3;Q8CH25;Q6NV83;O88466;Q8C2Q3;Q9QX47;Q9Z204	43	2.69866e-08
GO:0000122	negative regulation of transcription by RNA polymerase II	biological_process	Q60707;Q64337;Q6PR54;Q61624;Q8K1A6;P05627;Q9D4H9;Q6ZQ88;O35295;Q6NZM9;Q8BKT3;Q8BR65;Q64318;Q9WU42;Q924A2;P15864;Q6PDQ2;Q62504;Q8R0S1;Q60980;Q8VHR5;O08750;Q8CHY6;P97360;P46935;Q02780;Q62018;O35185;Q61850;Q8K3X4;Q9Z248;O35516;Q9JKB3;O88569;P35601	35	1.03231e-05
GO:0016021	integral component of membrane	cellular_component	Q91ZV0;Q8BU14;Q8VEF1;Q9WU40;Q8BG09;Q80X80;Q8BI84;Q8R4D1;P97326;O35516;Q91ZU6;Q8C0L0;Q91W98;Q9WVL3;Q03145;Q9ET78;P83093;Q99P72;Q91ZV8;Q8BK03;Q8VDS8;Q64735;Q9ER00;Q9CQV4;Q61029;B2RXS4;Q8BJS4;Q9EPE9;Q8BLU0;Q9CQS8;Q8BTY2;Q99L43;Q8BUJ9	33	1
GO:0042802	identical protein binding	molecular_function	Q3UU96;O88569;P26231;Q9Z204;Q9JJA9;Q9QZD4;P48678;Q61029;Q99NH2;P70698;Q8K310;O08539;P05064;Q01853;Q3UQN2;Q61879;Q8BJS4;Q922J3;Q8K3K8;Q8BR65;Q8BUK6;P10518;P05627;Q6NZM9;Q64337;Q9WV02;O54724;Q80YR5;Q61850;Q9Z1R2	30	0.075281
GO:0045944	positive regulation of transcription by RNA polymerase II	biological_process	Q6ZQ88;P32442;Q61937;Q91YK2;Q62018;P97496;Q80XU3;Q9WV02;Q9JJZ6;Q9DC22;D3YXK2;Q64318;O35345;Q569Z6;P05627;Q61624;Q9Z2B9;Q6NZM9;Q9DBR7;Q8K3X4;Q61687;P53569;P47930;Q8C2Q3;P97360;Q02780;Q61850;Q3UCQ1	28	0.113731
GO:0016740	transferase activity	molecular_function	P83741;Q9Z2B9;Q5BLK4;P46935;Q91YL3;O70161;Q03145;P53349;E9Q5F9;Q8C1Z8;O70551;Q99L43;Q8BLK9;Q69ZR2;Q9ESL4;G5E870;Q571I4;Q9CR25;Q9Z277;Q99KR6;Q61136;Q3UU96;P97820;Q9Z1W9;Q04735;Q5F2E8;Q69Z38;Q63932	28	0.891965
GO:0006397	mRNA processing	biological_process	Q52KI8;Q9CWZ3;E9Q5K9;Q9Z204;Q8BKT3;Q91YK2;Q8BZX4;Q8BZR9;Q8C1D8;Q9R1C7;Q8BTI8;Q3TSG4;Q923B1;O88569;Q61136;O70279;Q9JIX8;O70551;Q9QX47;Q569Z6;Q4V9W2;Q3USH5;Q921F4;Q9WV02;Q5NCR9;Q91YE7	26	8.82431e-10
GO:0005730	nucleolus	cellular_component	Q9WTU0;Q8BLH7;Q9JJ89;E9Q5C9;Q5SSI6;Q6PGL7;Q921C3;P62908;Q61937;Q8C1Z8;Q9EP97;P35601;Q8CI11;Q9JIX8;Q3UHX0;O08784;P97360;Q80XU3;Q9ESX5;O89086;Q6A0A2;Q8R3N1;Q8BKT3;Q91YK2;Q9ESV0;Q9D1R9	26	0.00323536
GO:0016787	hydrolase activity	molecular_function	O88622;B2RR83;Q9EPU0;P97310;Q01063;P97855;Q8BYH8;Q8VCE2;Q8VEJ9;Q923B1;Q05D44;Q9QZD4;Q6PFD9;Q80Y81;Q61687;P35689;Q9ESV0;P70398;Q62130;Q6NZM9;Q9EPE9;Q76LS9;Q6PDQ2;O70435;B2RRE7;Q9EP97	26	0.889548
GO:0043231	intracellular membrane-bounded organelle	cellular_component	Q9EPE9;Q64337;Q924A2;Q924K8;Q9Z1W9;O88622;Q9Z1R2;Q6PGL7;Q6PFD9;Q80U62;Q80SW1;O54724;Q01853;O70551;Q7SIG6;Q9R0Q7;Q9JLQ2;Q8BI84;P26231;Q80YR5;Q8BLU0;Q8R361;P98078;Q9EST3	24	0.0644492
GO:0030154	cell differentiation	biological_process	P97360;O35295;Q3TJD7;Q04735;Q03145;P98078;Q61850;Q3TSG4;P42128;Q7TSC1;Q99NH2;O35516;Q3TLH4;Q3UCQ1;Q69ZR2;Q64337;Q80U78;Q7TPM1;Q64318;E9Q5F9;Q8R1A4;O70551;O08539;Q9Z1R2	24	0.189069
GO:0042995	cell projection	cellular_component	Q3UU96;Q922J3;Q8BTY2;P10923;O70161;P70398;P70441;Q9JMD3;Q91ZU6;Q99P72;O89086;Q91ZV8;Q8R1A4;P14873;Q9R0L6;P26039;Q9QXL1;Q6P9Q4;O89032;Q9QXZ0;Q03145;Q61879;Q9QYR6	23	0.10134
GO:0008380	RNA splicing	biological_process	Q3USH5;Q9R1C7;Q91YE7;Q4V9W2;O70279;Q52KI8;Q9JIX8;O70551;Q9WV02;Q8BKT3;Q8C1D8;Q9Z204;Q569Z6;E9Q5K9;Q61136;Q8BTI8;O88569;Q8BZX4;Q5NCR9;Q9QX47;Q91YK2;Q9CWZ3	22	1.66876e-09
GO:0003682	chromatin binding	molecular_function	P54103;P05627;P97496;P47930;D3YXK2;Q80XU3;Q9WV02;Q02780;Q924K8;Q61937;Q924A2;P18608;Q7TNV0;Q61687;Q9EPU0;Q9WU42;Q8K2F0;P32442;Q6NZM9;Q6ZQ88;Q64318;O88622	22	0.000428263
GO:0015031	protein transport	biological_process	Q9CRB0;Q6PFD9;Q9CQS8;O54774;Q8VEJ9;O35344;Q9ERU9;Q9ER00;Q8CI71;O35345;P98078;Q8R361;Q8BU14;Q8C8R3;Q8BUK6;Q6PGL7;Q8VDS8;Q9EST3;Q8CJF7;Q91W98;Q6P5E6;Q8BI84	22	0.00453468
GO:0005783	endoplasmic reticulum	cellular_component	Q91ZV0;Q9EPE9;P51125;O70551;Q8BU14;Q99P72;Q63932;Q8VDS8;B2RR83;Q80X80;Q9ET78;Q99L43;Q8BI84;Q64337;Q91ZU6;Q01853;Q8C0L0;P83093;Q9CQS8;Q8BLU0;O54724;P14869	22	0.927291
GO:0006357	regulation of transcription by RNA polymerase II	biological_process	Q8K2F0;Q6PHZ2;Q9QXM1;P97360;P15864;Q8CH25;D3YXK2;Q80XU3;Q6ZPZ3;Q6ZQ88;Q8CB77;P18608;Q3UCQ1;O35516;Q61850;Q921C3;P42128;P47930;Q80YR5;Q9JJZ6	20	0.00291945
GO:0003700	DNA-binding transcription factor activity	molecular_function	P47930;Q61624;O35295;P32442;Q6ZPZ3;Q62504;Q61850;Q924K8;Q3UCQ1;Q8BKT3;Q02780;Q8CJF7;Q6ZQ88;Q64318;Q60707;O08750;P97360;Q8VHR5;P05627;P42128	20	0.144538
GO:0030054	cell junction	cellular_component	P26039;Q02780;P26231;Q62417;Q62523;Q99NH2;Q4G0F8;Q9CSB4;P53349;O89032;Q69Z38;Q9Z0U1;Q9QXS1;Q8C8R3;Q8BLU0;Q03145;Q91ZU6;P14873;Q04735;O70161	20	0.178006
GO:0007275	multicellular organism development	biological_process	O08539;Q8CJF7;Q6ZQ88;Q9ET78;Q6P5H2;Q8BLU0;P32442;Q3TJD7;O35516;B2RXS4;P97326;P42128;Q64735;Q60707;P98078;Q6QI06;E9Q5F9;Q61850;Q03145;Q8R1A4	20	0.788822
GO:0016607	nuclear speck	cellular_component	Q9CWZ3;G5E870;A2AR02;Q5NCR9;Q9QX47;Q8BZX4;Q7TQH0;Q3TSG4;Q8C2Q3;Q61136;Q9R1C7;Q80XP8;Q9JIX8;Q8K019;Q569Z6;E9Q5K9;Q61937;Q8BZR9;Q80U78	19	1.06864e-05
GO:0045892	negative regulation of transcription, DNA-templated	biological_process	Q64318;P42128;Q6ZPZ3;Q8BR65;Q6ZQ88;Q8K019;Q8CHY6;Q924A2;O35185;Q924K8;O35295;P05627;Q62504;P35601;Q60707;Q6NZM9;P98078;Q9WU42;Q61624	19	0.00674353
GO:0048471	perinuclear region of cytoplasm	cellular_component	Q9R0Q7;Q8VEJ9;Q8CI71;Q9QY06;Q9QXS1;Q91ZU6;P48678;Q6PHZ2;Q63932;P10923;Q01853;E9Q394;O70305;Q8K3K8;P70441;P98078;P14873;Q80U58;Q8C8R3	19	0.0355231
GO:0043565	sequence-specific DNA binding	molecular_function	P47930;P32442;O35295;P42128;Q3UCQ1;Q61850;Q80YR5;Q64318;Q8CH25;Q60707;Q924K8;Q6NZM9;Q8VHR5;Q61624;Q9WU42;P97360;P05627;P35601;D3YXK2	19	0.0479267
GO:0016310	phosphorylation	biological_process	Q69Z38;Q3UU96;Q61136;Q9ESL4;Q04735;O70551;P83741;Q63932;Q03145;Q5F2E8;Q9Z1W9;Q571I4;Q91YL3;Q8BLK9;Q9Z2B9;O70161;P53349;P97820;Q9Z277	19	0.0577569
GO:0016301	kinase activity	molecular_function	Q9ESL4;Q69Z38;Q91YL3;Q9Z2B9;P83741;O70161;Q571I4;O70551;Q61136;P53349;Q9Z1W9;Q03145;Q5F2E8;Q8BLK9;Q9Z277;Q63932;Q04735;P97820;Q3UU96	19	0.0600346
GO:0016604	nuclear body	cellular_component	O35185;Q8CI11;Q5PSV9;Q9Z277;Q9CSB4;Q80YR5;Q6PFD9;Q76LS9;Q61687;Q8BR65;Q4G0F8;Q6PR54;Q5F2E7;Q61850;Q8CH25;Q9WU42;E9Q5K9;Q99KR6	18	1.15743e-05
GO:0045296	cadherin binding	molecular_function	Q6ZQ58;Q8K1N2;Q78PY7;Q03145;P51125;Q61029;Q99P72;Q9ERG0;Q9Z0U1;P97326;Q9CY58;Q7TQH0;Q8K1A6;P05064;P26231;P58871;P26039;Q9QXS1	18	1.73916e-05
GO:0019901	protein kinase binding	molecular_function	P81122;P83741;Q64337;Q8BK67;Q6ZPR6;A2APB8;Q61937;Q62417;Q6NZM9;P59808;Q6QI06;Q5F2E8;Q9Z1W9;Q9WVL3;P53349;P62908;Q9ESK9;Q9DBR7	18	0.0122726
GO:0006468	protein phosphorylation	biological_process	Q9Z2B9;Q9ESL4;Q69Z38;P83741;Q6PHZ2;P53349;Q9DBC7;Q3UU96;Q571I4;Q9Z1W9;Q04735;Q63932;Q5F2E8;Q03145;P97820;Q61136;O70551;Q8BLK9	18	0.0557177
GO:0008270	zinc ion binding	molecular_function	Q9QY06;Q9R020;Q4V9W2;Q9WTU0;Q9R0Q1;Q6NZM9;Q8VHR5;Q924K8;P10518;Q922J3;G5E870;Q5BLK4;Q8K310;P53349;E9Q8D0;Q64337;Q9EPU0;Q8CHY6	18	0.168189
GO:0005794	Golgi apparatus	cellular_component	Q63932;P10923;Q8BUK6;Q8R4D1;Q571B6;Q6P5E6;Q8R361;Q8VDS8;P26231;Q9ER00;Q61624;Q8K3K8;Q7SIG6;O54774;O70305;Q9QXZ0;Q3TSG4;Q8C1B1	18	0.944442
GO:0005739	mitochondrion	cellular_component	Q99L43;Q9ERU9;Q8BK03;Q8VCE2;Q02053;O88487;Q8C8R3;Q8R361;Q9D1R9;Q78PY7;P05064;Q06185;O54724;Q63932;P11499;Q80Y81;P70303;P30415	18	0.999599
GO:0005925	focal adhesion	cellular_component	Q9DC22;P62908;Q9ERG0;Q62417;Q91ZU6;Q03145;Q3TJD7;Q69Z38;Q9QXS1;Q8BLU0;Q63932;Q80YS6;Q62523;Q8K1N2;Q5PSV9;P26039	16	2.95959e-07
GO:0006281	DNA repair	biological_process	Q5F2E8;Q61687;G5E870;Q01853;Q5PSV9;Q61937;Q9EPU0;P62908;E9Q5F9;Q6A026;P35689;Q6PR54;Q9QXM1;Q4VA53;Q9QZD4;P35601	16	0.00197208
GO:0004672	protein kinase activity	molecular_function	Q04735;Q8BLK9;P83741;Q03145;Q9ESL4;P53349;Q3UU96;Q9Z1W9;P97820;O70551;Q63932;Q69Z38;Q571I4;Q61136;Q9Z2B9;Q5F2E8	16	0.0734068
GO:0043066	negative regulation of apoptotic process	biological_process	Q61937;Q9QX47;P10923;P97820;P11499;P05627;Q9Z1R2;Q9D2U5;Q9D9K3;Q9JKB3;Q9ESK9;P26231;Q03145;P35689;Q9DBR4;P98078	16	0.104488
GO:0006915	apoptotic process	biological_process	Q8BR65;A2APB8;Q99KR6;O35295;Q8K019;Q91YE7;Q5F2E8;Q64337;P98078;P97310;Q8CH25;Q9Z1R2;Q9D9K3;Q9JIX8;Q91YK2;Q03145	16	0.121322
GO:0045893	positive regulation of transcription, DNA-templated	biological_process	Q61850;P98078;Q9WV02;Q61937;P05627;Q6NZM9;P35601;P10923;Q569Z6;Q62504;P47930;P97496;Q63932;P42128;P54103;Q02780	16	0.175716
GO:0016569	covalent chromatin modification	biological_process	Q8BYH8;Q9WTU0;Q8BR65;Q9Z1R2;Q6PDQ2;P97496;Q8K2F0;Q61687;E9Q5F9;Q6ZQ88;Q4G0F8;Q9Z248;P54103;Q7TNV0;Q6NZM9	15	0.00059842
GO:0019904	protein domain specific binding	molecular_function	Q9Z0U1;Q9DCL8;P97360;Q8BK67;Q9JJG0;P81122;P35601;P70441;Q01853;Q9DBC7;Q8VEJ9;Q8VDS8;Q9WV02;O35185;Q9Z204	15	0.0023049
GO:0003779	actin binding	molecular_function	Q9QY06;Q9QXS1;Q6P9Q4;Q571B6;Q9ERG0;Q9QXM1;Q80YS6;Q9QYR6;Q9QXZ0;Q921U8;Q61879;P14873;Q8BQ30;Q91ZU6;P26039	15	0.00546361
GO:0008134	transcription factor binding	molecular_function	O35295;Q8R0S1;Q02780;Q6ZQ88;P05627;Q64318;Q4G0F8;Q80XU3;Q6NZM9;Q80VP1;Q9WU42;Q61937;Q9DBR4;Q6PDQ2;Q62417	15	0.0114648
GO:0000978	RNA polymerase II proximal promoter sequence-specific DNA binding	molecular_function	Q02780;P97360;Q9JJZ6;P32442;O08750;Q8R0S1;Q3UCQ1;P53569;Q8K1A6;Q9Z248;Q8BKT3;P05627;P47930;Q61624;Q60707	15	0.0258663
GO:0007165	signal transduction	biological_process	B2RXS4;Q69ZH9;Q91ZV8;Q9JJA9;Q9DBR7;P81122;Q3UGS4;Q6PGG2;Q8C8R3;Q8K2V1;Q8BLK9;Q9WTQ5;Q01063;P62046;Q9QY06	15	0.988064
GO:0005874	microtubule	cellular_component	Q9QXZ0;Q922J3;Q8BK67;Q8BUK6;O88487;Q9QYR6;P14873;Q91ZU6;Q9QXL1;A2APB8;P27546;Q63932;Q8C1B1;Q571B6	14	0.00939402
GO:0005694	chromosome	cellular_component	Q9WTU0;Q5PSV9;Q8K327;Q91YK2;Q8CJF7;Q8BK67;E9Q5F9;Q61136;Q6PR54;Q61687;Q8BIG4;P15864;Q3UM45;P58871	14	0.0201665
GO:0004674	protein serine/threonine kinase activity	molecular_function	Q6PHZ2;O70551;P53349;Q9Z1W9;Q5F2E8;Q9Z2B9;Q8BLK9;Q61136;Q9ESL4;P97820;Q63932;P83741;Q3UU96;Q04735	14	0.0489062
GO:0007049	cell cycle	biological_process	Q8VEJ9;Q9ESK9;P70398;Q5PSV9;Q99NH2;A2APB8;Q6PR54;Q4VA53;Q9ESL4;Q8CJF7;P97310;Q9QX47;Q8BK67;Q9CSB4	14	0.367513
GO:0005622	intracellular	cellular_component	P14869;Q6P6I6;Q02780;Q6P5E6;Q9D9K3;Q8BI84;P47955;O54774;P97496;Q9D7S7;Q99P72;Q9QXM1;P99027;Q8C8R3	14	0.739633
GO:0003729	mRNA binding	molecular_function	Q9EST3;Q5NCR9;Q921F4;P62908;Q9CWZ3;P62996;Q91YE7;Q8BZR9;Q9WV02;P97855;Q9Z204;O35295;Q6PFD9	13	5.05043e-06
GO:0015629	actin cytoskeleton	cellular_component	P26231;Q9DBR7;Q8C1Z8;P05064;E9Q394;Q9QXZ0;Q3TJD7;Q91ZU6;Q99LJ0;Q69Z38;Q9Z204;Q9ERG0;Q80YS6	13	0.000208144
GO:0006974	cellular response to DNA damage stimulus	biological_process	O88622;Q02053;Q5PSV9;Q9Z277;E9Q5F9;G5E870;Q5F2E8;Q9QXM1;Q6PR54;P35689;Q9QZD4;Q61687;Q01853	13	0.126966
GO:0035556	intracellular signal transduction	biological_process	O70551;Q6P6I6;Q6PGG2;E9Q394;Q9Z1W9;Q9ESL4;Q9QY06;P83741;Q99LH9;Q9Z2B9;Q8R4H2;Q3UU96;P97820	13	0.141638
GO:0043025	neuronal cell body	cellular_component	O88487;Q9R0Q7;Q8BGD9;Q6PHZ2;Q61879;Q99P72;P14873;Q6P6I6;O88569;Q9QYR6;Q8K3K8;Q99NH2;Q80U58	13	0.370972
GO:0005768	endosome	cellular_component	Q8C8R3;Q8CI71;Q8K3K8;Q6PGL7;Q64337;Q9CQ22;Q8BJS4;Q80U62;Q9ER00;Q8R361;Q8VEJ9;Q6P5E6;Q9R0Q1	13	0.415314
GO:0000226	microtubule cytoskeleton organization	biological_process	Q99NH2;Q9QX47;Q9CSB4;Q8K1N2;Q3UU96;Q9JJG0;P14873;A2AJI0;Q8C1B1;Q9QYR6;Q8R1A4;P27546	12	1.53467e-06
GO:0031965	nuclear membrane	cellular_component	Q80U58;Q6PFD9;Q61029;Q9R0L6;P54103;Q6PR54;Q9WU40;P48678;Q9ESK9;Q8CJF7;Q8BJS4;Q5SSI6	12	0.000676148
GO:0008017	microtubule binding	molecular_function	P14873;P27546;Q9QXZ0;Q571B6;Q9QXL1;Q91ZU6;Q9QYR6;P62908;Q8BUK6;Q8BK67;Q8C1B1;Q922J3	12	0.0019674
GO:0008022	protein C-terminus binding	molecular_function	Q9Z0U1;O35344;Q8K3K8;Q5PSV9;O70305;Q3TLH4;Q8VEJ9;P46935;P98078;Q9QZD4;P59808;Q5F2E8	12	0.00229456
GO:0006412	translation	biological_process	P63276;Q05D44;Q8R1B4;Q8BGD9;Q99L45;Q8BWW4;O89086;P62754;Q9D1R9;Q8JZQ9;P62908;Q9D7S7	12	0.00704436
GO:0001701	in utero embryonic development	biological_process	P98078;Q61879;Q9WU42;Q99L45;Q3TIR3;Q6ZQ88;Q9JKB3;P70398;Q8CHY6;Q80VP1;Q64735;O35516	12	0.00945864
GO:0007155	cell adhesion	biological_process	O70161;Q03145;P97326;P26231;Q91ZU6;P10923;Q61879;Q9CSB4;P26039;Q99NH2;Q62523;Q8BLU0	12	0.313994
GO:0031410	cytoplasmic vesicle	cellular_component	Q91ZU6;Q8R361;Q04735;Q9R0Q1;Q9CRB0;P98078;Q9QXL1;Q8K3K8;Q922J3;Q571B6;Q64337;Q8BTY2	12	0.798708
GO:0000785	chromatin	cellular_component	O88569;Q9WU42;Q6A026;Q61029;Q8CJF7;P97310;O88622;Q80XU3;Q4VA53;P18608;Q9EPU0	11	5.32976e-05
GO:0003690	double-stranded DNA binding	molecular_function	Q64318;P05627;Q80XU3;Q8CH25;P47930;Q80YR5;P35689;O35295;Q61624;P35601;D3YXK2	11	0.000172861
GO:0005635	nuclear envelope	cellular_component	Q6P6I6;Q6PFD9;Q922J3;Q91ZU6;Q99P72;Q6P542;Q8BJS4;Q9WU40;O08539;P48678;Q61029	11	0.000265793
GO:0005096	GTPase activator activity	molecular_function	Q9ERU9;Q8R4H2;Q9JLQ2;P05627;Q6PGG2;Q7SIG6;Q69ZH9;Q3TIR3;Q80TE4;G3X9J0;Q9QY06	11	0.00994226
GO:0043065	positive regulation of apoptotic process	biological_process	Q91YK2;Q9ESL4;Q9JIX8;Q9DBR4;Q9QXM1;O08539;Q8K019;O35516;P05627;Q8BR65;Q91YE7	11	0.08577
GO:0008285	negative regulation of cell population proliferation	biological_process	Q6NZM9;Q64318;Q62130;Q9D4H9;P05627;Q9JJZ6;Q61937;P70441;Q8K3K8;P48678;Q4VA53	11	0.146889
GO:0051301	cell division	biological_process	Q4VA53;P70398;P27546;P62908;Q8VEJ9;Q9CSB4;Q99NH2;Q8BK67;A2APB8;Q8CJF7;Q6A026	11	0.152653
GO:0019899	enzyme binding	molecular_function	P97310;P05627;O35516;Q8R3N1;Q8R0S1;Q61937;Q6ZQ88;Q9R0Q7;Q64337;Q8BR65;P58871	11	0.176837
GO:0005813	centrosome	cellular_component	Q62417;Q9DBR7;Q8VEJ9;Q6PDQ2;Q922J3;Q01063;Q61937;Q8C1B1;Q8BUK6;Q9R0L6;Q9ERU9	11	0.378079
GO:0010494	cytoplasmic stress granule	cellular_component	O70305;Q6A0A2;Q8BWW4;Q5F2E7;Q7TQH0;P97855;Q80U78;Q6ZQ58;Q3UGS4;Q80U58	10	1.54146e-08
GO:0016363	nuclear matrix	cellular_component	Q9WU42;A2AR02;Q9R1C7;Q61937;Q8CJF7;P48678;O88569;Q62417;Q8K310;Q52KI8	10	1.14992e-05
GO:0006417	regulation of translation	biological_process	Q80U58;Q80U78;O08784;Q8BKI2;O89086;Q9CWZ3;Q6A0A2;Q6ZQ58;P47955;Q3UHC0	10	0.000310598
GO:0008283	cell population proliferation	biological_process	Q9R0Q7;Q9JJG0;Q6ZQ58;Q6ZQ88;P81122;Q9DBC7;O35295;Q61850;Q61879;Q8CI11	10	0.0153856
GO:0070062	extracellular exosome	cellular_component	P62908;Q01853;Q80SW1;Q9Z1R2;P05064;Q61810;Q9D1R9;Q9WV02;O88569;P11499	10	0.0325252
GO:0042981	regulation of apoptotic process	biological_process	P97820;Q5F2E8;P53349;Q01853;Q63932;Q8C8R3;Q91YE7;Q9Z1W9;Q9D1F4;Q9Z1R2	10	0.0636391
GO:0007399	nervous system development	biological_process	Q9D8M7;Q5F2E8;P46935;O70279;P14873;Q64318;Q99P72;Q6P5H2;P97496;Q8R1A4	10	0.295711
GO:0042803	protein homodimerization activity	molecular_function	Q6PHZ2;Q8BK03;P05627;P35689;Q8BR65;O35185;Q64337;P97326;Q91ZU6;Q61937	10	0.985285
GO:0005887	integral component of plasma membrane	cellular_component	Q8BTY2;Q8BLU0;O35516;Q8BK03;Q8BUJ9;Q9EPE9;B2RXS4;Q8C8R3;Q03145;Q9WVL3	10	0.997818
GO:0071013	catalytic step 2 spliceosome	cellular_component	Q5NCR9;Q9D2U5;Q9WV02;Q9CWZ3;Q80XC6;O70279;Q61136;O88569;Q9Z204	9	9.62992e-05
GO:0000398	mRNA splicing, via spliceosome	biological_process	Q52KI8;Q9D2U5;Q923B1;O88569;Q9R1C7;Q9Z204;P62996;E9Q5K9;Q62504	9	0.0002572
GO:0035091	phosphatidylinositol binding	molecular_function	Q9CSB4;Q3UQN2;O89032;Q80X80;P26039;P98078;Q9CRB0;Q8BLK9;Q99NH2	9	0.000321173
GO:0005681	spliceosomal complex	cellular_component	O70279;Q8BZX4;Q52KI8;Q61136;Q9Z204;Q8BTI8;Q91YE7;Q9WV02;O88569	9	0.000869463
GO:0015630	microtubule cytoskeleton	cellular_component	Q9JJG0;A2AJI0;P27546;A2APB8;Q922J3;Q9QXZ0;Q04735;P97310;Q91ZU6	9	0.00682264
GO:0000981	DNA-binding transcription factor activity, RNA polymerase II-specific	molecular_function	O35185;Q3UCQ1;P42128;Q61850;Q9JJZ6;P05627;Q02780;P97360;Q8K1A6	9	0.0281695
GO:0016192	vesicle-mediated transport	biological_process	Q8BI84;Q9JLQ2;Q9ER00;Q7SIG6;Q8VEJ9;Q8VDS8;O54774;Q6P5E6;Q8K3K8	9	0.0445587
GO:0000977	RNA polymerase II regulatory region sequence-specific DNA binding	molecular_function	P47930;O08750;Q8CHY6;Q60980;Q9JKB3;P97360;P42128;O35295;Q8VHR5	9	0.11743
GO:0030424	axon	cellular_component	Q8K3K8;P14873;Q61879;Q9QYR6;O54774;Q91ZU6;O08539;Q99P72;O88487	9	0.364479
GO:0002376	immune system process	biological_process	Q80U62;E9Q5F9;P70698;Q64735;Q8K310;Q9Z1R2;Q8K3K8;Q64337;Q8C2Q3	9	0.586777
GO:0008284	positive regulation of cell population proliferation	biological_process	Q8K3K8;Q9ESX5;P81122;Q60707;Q61937;Q924K8;O35516;P05627;Q6NZM9	9	0.731023
GO:0005844	polysome	cellular_component	Q6ZQ58;Q8BWW4;Q8BGD9;P62908;Q9D2U5;Q9JKB3;O70305;Q61879	8	3.86389e-06
GO:0005913	cell-cell adherens junction	cellular_component	Q62417;Q99NH2;P97326;Q62523;Q3TJD7;Q9CSB4;P58871;P26231	8	0.00107493
GO:0006457	protein folding	biological_process	Q01853;Q9ERU9;Q8C0L0;Q9DBX2;P30415;A2AR02;P11499;Q9R0Q7	8	0.00330641
GO:0004386	helicase activity	molecular_function	Q8BYH8;Q61687;Q9EPU0;B2RR83;Q9ESV0;P97310;Q6PDQ2;P97855	8	0.00386013
GO:0006364	rRNA processing	biological_process	Q9ESX5;Q3UHX0;P56183;P62754;Q8R3N1;Q5SSI6;Q91YK2;Q9CYX7	8	0.00518022
GO:0003735	structural constituent of ribosome	molecular_function	P47955;P62908;P63276;Q9D1R9;P99027;P62754;P14869;Q9D7S7	8	0.0136059
GO:0006897	endocytosis	biological_process	P98078;O70161;Q80U62;O08539;Q80VP1;Q8C8R3;Q3UQN2;Q8BUJ9	8	0.0517614
GO:0016887	ATPase activity	molecular_function	Q9EPE9;Q61879;Q9QY06;Q01853;Q8VEJ9;Q9QXZ0;Q9QXL1;Q6P542	8	0.0685767
GO:0005789	endoplasmic reticulum membrane	cellular_component	Q8BI84;Q61029;Q9ET78;Q99L43;Q91ZV0;Q99P72;Q01853;Q91ZU6	8	0.249634
GO:0016324	apical plasma membrane	cellular_component	Q9R0Q1;Q99NH2;Q9Z1W9;P70441;Q9CSB4;P98078;Q9QXS1;Q8BTY2	8	0.264391
GO:0031625	ubiquitin protein ligase binding	molecular_function	Q9DBC7;Q01853;Q64337;P05627;Q62417;Q99P72;Q99KR6;Q9Z1R2	8	0.319397
GO:0043005	neuron projection	cellular_component	Q8BLU0;Q61879;O88569;Q99P72;P27546;Q04735;Q03145;Q9R0Q7	8	0.81651
GO:0005576	extracellular region	cellular_component	Q8BLU0;Q62422;Q61810;Q9Z204;Q9Z1R2;O88569;P10923;Q01853	8	1
GO:0000381	regulation of alternative mRNA splicing, via spliceosome	biological_process	Q5NCR9;P62996;Q9WV02;Q8BZX4;Q91YE7;Q569Z6;Q9CWZ3	7	2.08302e-05
GO:0006413	translational initiation	biological_process	Q8R1B4;Q99L45;Q6P542;Q05D44;Q8BGD9;Q8JZQ9;Q6ZQ58	7	0.000115048
GO:0003730	mRNA 3'-UTR binding	molecular_function	Q80U78;Q9CY58;Q9Z204;Q80U58;Q9JKB3;O88569;Q6ZQ58	7	0.000228596
GO:0001725	stress fiber	cellular_component	G3X9J0;Q61879;Q91ZU6;Q9ERG0;Q3TJD7;Q62523;Q62417	7	0.000659519
GO:0051028	mRNA transport	biological_process	Q6PFD9;Q8C1D8;Q9ERU9;Q8CJF7;Q9CWZ3;Q8BZR9;O88569	7	0.00207757
GO:0007219	Notch signaling pathway	biological_process	Q80VP1;P97326;Q60707;Q9D1F4;Q61850;O35516;Q62504	7	0.00742907
GO:0007409	axonogenesis	biological_process	Q99P72;P14873;Q61879;Q91ZU6;O70161;Q9QYR6;Q8R1A4	7	0.0103605
GO:0030018	Z disc	cellular_component	Q6NZM9;Q8C8R3;P05064;Q9ET78;Q91ZU6;O08539;Q9DBR7	7	0.0108393
GO:0005938	cell cortex	cellular_component	E9Q394;Q63932;Q9QXZ0;Q99NH2;Q9CSB4;Q9QY06;Q61879	7	0.0123721
GO:0005840	ribosome	cellular_component	P63276;Q6P542;P14869;Q8CCP0;P99027;P47955;Q9D7S7	7	0.0277101
GO:0006366	transcription by RNA polymerase II	biological_process	Q9JJZ6;P47930;P05627;O08750;Q8R0T2;Q9WV02;Q569Z6	7	0.0286641
GO:0050821	protein stabilization	biological_process	Q9Z1R2;Q99P72;Q9ER00;Q8C8R3;Q9DBR4;Q9R0Q7;Q61937	7	0.0316588
GO:0031175	neuron projection development	biological_process	P46935;P27546;Q04735;Q61879;Q8BUJ9;Q8R1A4;Q8C1B1	7	0.0497589
GO:0006511	ubiquitin-dependent protein catabolic process	biological_process	P70398;O70435;Q9ERU9;Q64337;Q9Z1R2;P46935;Q02053	7	0.0497589
GO:0014069	postsynaptic density	cellular_component	Q9QXZ0;Q8C8R3;P14873;P27546;Q9QYR6;Q99P72;Q91ZU6	7	0.223696
GO:0006886	intracellular protein transport	biological_process	Q9R0Q1;Q9JJA9;Q6P5E6;Q9CQS8;O54774;Q8VDS8;Q9ER00	7	0.368705
GO:0045202	synapse	cellular_component	Q8BLU0;Q04735;O70435;Q8BTY2;Q8C8R3;P14873;Q9QYR6	7	0.90618
GO:0046982	protein heterodimerization activity	molecular_function	Q61937;P05627;O08539;O35185;Q8BK03;P26231;O08784	7	0.95438
GO:0005509	calcium ion binding	molecular_function	Q9R0Q1;P97326;Q91ZU6;Q61810;O35516;Q9QXZ0;P83093	7	0.968522
GO:0005643	nuclear pore	cellular_component	Q9ERU9;O35345;P52293;Q6PFD9;O35344;Q8CJF7	6	0.00146204
GO:0034613	cellular protein localization	biological_process	P26231;Q9CQ22;P70441;Q8K3K8;Q8C8R3;P48678	6	0.00173962
GO:0045727	positive regulation of translation	biological_process	Q8BWW4;Q61937;Q8R1B4;Q6A0A2;O89086;Q6P542	6	0.00205545
GO:0032147	activation of protein kinase activity	biological_process	Q9Z1W9;Q63932;P97820;P53349;Q5F2E8;A2APB8	6	0.00527025
GO:0003697	single-stranded DNA binding	molecular_function	P35689;Q62504;Q9QZD4;Q80XU3;Q9JKB3;O35295	6	0.00952623
GO:0042254	ribosome biogenesis	biological_process	Q8CI11;Q9ESX5;Q9D1R9;P14869;Q8R3N1;Q5SWD9	6	0.0136822
GO:0006338	chromatin remodeling	biological_process	Q61687;Q7TNV0;Q61937;Q9Z277;Q6NZM9;P97496	6	0.0143648
GO:0007010	cytoskeleton organization	biological_process	Q921C3;Q9R1C7;G3X9J0;Q9ESL4;Q8BWW4;Q3UU96	6	0.0198169
GO:0042393	histone binding	molecular_function	Q9Z277;Q61687;P97310;Q7TNV0;Q61937;P54103	6	0.0265305
GO:0045177	apical part of cell	cellular_component	P70441;Q9R0L6;Q99NH2;P10923;P70398;G3X9J0	6	0.0321541
GO:0042826	histone deacetylase binding	molecular_function	Q6PDQ2;Q9WU42;P11499;P52293;Q8BR65;Q6NZM9	6	0.0321541
GO:0047485	protein N-terminus binding	molecular_function	Q61937;P35689;Q9QZD4;Q9QXS1;Q9WU42;P97496	6	0.037173
GO:0000776	kinetochore	cellular_component	Q8K327;Q8BIG4;Q8CJF7;Q9WTU0;Q9DBR7;Q6PFD9	6	0.0398601
GO:0006260	DNA replication	biological_process	P97310;Q6PFD9;Q9EPU0;P54103;Q02780;P35601	6	0.0412487
GO:0008360	regulation of cell shape	biological_process	B2RXS4;P05064;Q921C3;P70441;Q61879;Q9R1C7	6	0.090386
GO:0005085	guanyl-nucleotide exchange factor activity	molecular_function	Q9CQ22;Q924W7;Q8R1A4;Q3TIR3;E9Q394;Q8R4H2	6	0.101943
GO:0051015	actin filament binding	molecular_function	Q9QY06;P26039;Q61879;Q9ERG0;O08539;P26231	6	0.140934
GO:0005911	cell-cell junction	cellular_component	Q99NH2;Q8BLU0;Q3UU96;Q9Z0U1;Q63932;P26231	6	0.155277
GO:0000287	magnesium ion binding	molecular_function	P83741;Q9ESL4;Q3UCQ1;O70551;Q9Z2B9;Q3UU96	6	0.179486
GO:0005769	early endosome	cellular_component	Q8VEJ9;Q8BLK9;Q8R361;Q80U62;Q63932;Q6PGL7	6	0.263354
GO:0001525	angiogenesis	biological_process	Q99P72;E9Q5F9;Q9WU40;Q03145;Q91ZV8;P05627	6	0.362567
GO:0070374	positive regulation of ERK1 and ERK2 cascade	biological_process	Q6PHZ2;Q924W7;Q63932;P05627;Q03145;O35516	6	0.373826
GO:0007507	heart development	biological_process	Q61879;Q61850;Q63932;Q9DBC7;E9Q394;Q9ESK9	6	0.392611
GO:0045121	membrane raft	cellular_component	O54724;Q62417;P70441;P46935;Q9ER00;Q9CQ22	6	0.44872
GO:0008289	lipid binding	molecular_function	Q99NH2;Q01853;Q9CRB0;Q9JMD3;Q80X80;Q80VP1	6	0.50726
GO:0016567	protein ubiquitination	biological_process	P46935;Q01853;Q02053;Q99KR6;Q69ZR2;G5E870	6	0.653616
GO:0007283	spermatogenesis	biological_process	Q04735;Q3TSG4;Q9Z1R2;Q9JKB3;Q61687;Q80U78	6	0.802324
GO:0030425	dendrite	cellular_component	Q80U58;P14873;P14869;Q8BGD9;Q9QYR6;O89086	6	0.917064
GO:0008233	peptidase activity	molecular_function	O70435;B2RRE7;P70398;Q76LS9;Q6PFD9;Q9EP97	6	0.959705
GO:0006811	ion transport	biological_process	Q8BTY2;Q8R4D1;Q06185;P83093;Q9WVL3;P83741	6	0.984283
GO:0006508	proteolysis	biological_process	O70435;B2RRE7;P70398;Q9EP97;Q76LS9;Q6PFD9	6	0.985547
GO:0005615	extracellular space	cellular_component	P05064;Q8BLU0;Q9D2C2;P10923;Q3UHX2;P10518	6	1
GO:0050684	regulation of mRNA processing	biological_process	Q80YR5;D3YXK2;Q8C1D8;O70551;Q8CH25	5	1.44382e-05
GO:0071353	cellular response to interleukin-4	biological_process	P97310;P11499;P14869;P10518;O08750	5	6.16806e-05
GO:0002181	cytoplasmic translation	biological_process	P47955;P99027;Q9D7S7;P14869;Q8BGD9	5	0.000220604
GO:0030010	establishment of cell polarity	biological_process	Q99NH2;Q6QI06;Q9CSB4;P48678;Q9QY06	5	0.000882313
GO:0031122	cytoplasmic microtubule organization	biological_process	Q91ZU6;Q9R0L6;Q8BUK6;Q8C1B1;Q8VEJ9	5	0.00270307
GO:0003743	translation initiation factor activity	molecular_function	Q8BGD9;Q05D44;Q8JZQ9;Q8R1B4;Q99L45	5	0.00297364
GO:0023014	signal transduction by protein phosphorylation	biological_process	Q63932;Q9Z1W9;P53349;Q5F2E8;P97820	5	0.00357258
GO:0008286	insulin receptor signaling pathway	biological_process	O88466;Q62417;P81122;P97496;Q61850	5	0.00462652
GO:0031098	stress-activated protein kinase signaling cascade	biological_process	P53349;Q63932;Q9Z1W9;P97820;Q5F2E8	5	0.00462652
GO:0014704	intercalated disc	cellular_component	Q8C8R3;Q6PHZ2;Q6P9Q4;Q91ZU6;P26231	5	0.00462652
GO:0043022	ribosome binding	molecular_function	Q6P542;Q9CQS8;Q9Z1R2;Q8R1B4;Q6QI06	5	0.00502223
GO:0022625	cytosolic large ribosomal subunit	cellular_component	P47955;Q9D7S7;P14869;P99027;Q9D1R9	5	0.0079126
GO:0006606	protein import into nucleus	biological_process	O35344;Q6PFD9;Q9ERU9;P52293;O35345	5	0.0133316
GO:0000784	nuclear chromosome, telomeric region	cellular_component	Q8BJS4;Q9QZD4;Q9EPU0;Q6ZQ88;Q61687	5	0.0149992
GO:0007179	transforming growth factor beta receptor signaling pathway	biological_process	P70398;Q62523;Q61810;P53349;P05627	5	0.0149992
GO:0005546	phosphatidylinositol-4,5-bisphosphate binding	molecular_function	Q6PGL7;Q9ET78;Q99NH2;Q3UQN2;P98078	5	0.0187407
GO:0006396	RNA processing	biological_process	Q9ESX5;Q80XC6;B2RR83;Q3USH5;Q6NV83	5	0.0187407
GO:0007050	cell cycle arrest	biological_process	Q9QXM1;Q9ESL4;Q571B6;O35516;Q9DBR4	5	0.027953
GO:0007346	regulation of mitotic cell cycle	biological_process	P97820;Q9Z1W9;Q63932;Q5F2E8;P53349	5	0.0349503
GO:0030334	regulation of cell migration	biological_process	B2RXS4;P48678;P53349;Q99P72;Q8BK67	5	0.0429416
GO:0006888	endoplasmic reticulum to Golgi vesicle-mediated transport	biological_process	Q8VDS8;Q91ZV0;Q8BI84;Q01853;Q571B6	5	0.0558345
GO:0006887	exocytosis	biological_process	Q04735;Q61879;Q9R0Q1;O70161;Q8BI84	5	0.0875906
GO:0051726	regulation of cell cycle	biological_process	Q80U78;Q9WU40;Q9QX47;P05627;Q61937	5	0.0927622
GO:0004518	nuclease activity	molecular_function	Q9QZD4;P97855;P35689;Q80Y81;Q78PY7	5	0.106358
GO:0004713	protein tyrosine kinase activity	molecular_function	Q63932;Q9Z277;Q03145;Q69Z38;Q571I4	5	0.112056
GO:0005623	cell	cellular_component	Q6ZPR6;Q6P9Q4;Q8BJS4;Q8BI84;O54774	5	0.126926
GO:0001764	neuron migration	biological_process	Q9R0L6;Q61879;P70398;Q9DBR4;Q8BUJ9	5	0.133116
GO:0030426	growth cone	cellular_component	Q9DCL8;O88487;P14873;Q61879;P70398	5	0.159169
GO:0000775	chromosome, centromeric region	cellular_component	Q8CJF7;Q8BK67;Q8K327;Q8BIG4;Q9WTU0	5	0.169439
GO:0030027	lamellipodium	cellular_component	Q9QY06;Q61879;P26231;Q03145;Q3UU96	5	0.190721
GO:0030036	actin cytoskeleton organization	biological_process	Q5SXY1;P70441;Q3TJD7;Q61879;Q3UU96	5	0.209141
GO:0016874	ligase activity	molecular_function	Q02053;Q5SUR0;P70303;Q9ERU9;P70698	5	0.209141
GO:0003714	transcription corepressor activity	molecular_function	Q9WU42;Q6NZM9;Q9Z248;Q62504;O35185	5	0.209141
GO:0007420	brain development	biological_process	B2RXS4;Q9Z1R2;Q61879;Q924A2;P81122	5	0.235839
GO:0046777	protein autophosphorylation	biological_process	Q6PHZ2;Q69Z38;Q9Z1W9;P83741;Q5F2E8	5	0.324611
GO:0003713	transcription coactivator activity	molecular_function	Q9WTU0;Q61937;P05627;Q9QXM1;Q569Z6	5	0.328757
GO:0000790	nuclear chromatin	cellular_component	Q80XU3;Q9WU42;Q6PR54;P05627;Q6ZQ88	5	0.436999
GO:0016477	cell migration	biological_process	Q9R1C7;Q69Z38;Q03145;P70398;Q3UU96	5	0.521606
GO:0003924	GTPase activity	molecular_function	O08582;Q8VCE2;Q05D44;Q5SWD9;Q8CI11	5	0.59315
GO:0044212	transcription regulatory region DNA binding	molecular_function	Q6ZQ88;P05627;Q61850;P47930;Q6NZM9	5	0.610974
GO:0005667	transcription factor complex	cellular_component	Q6ZQ88;P05627;Q8C2Q3;Q64318;Q60707	5	0.635155
GO:0004842	ubiquitin-protein transferase activity	molecular_function	Q69ZR2;G5E870;P46935;P53349;Q99KR6	5	0.797933
GO:0005525	GTP binding	molecular_function	Q8VCE2;O08582;Q5SWD9;Q8CI11;Q05D44	5	0.844224
GO:0005764	lysosome	cellular_component	Q9CQ22;Q80U62;Q64337;Q8VEJ9;Q8C8R3	5	0.877049
GO:0010628	positive regulation of gene expression	biological_process	Q8K3K8;O08750;Q9R0Q7;P48678;Q8C8R3	5	0.930952
GO:0045087	innate immune response	biological_process	Q64735;Q8K310;E9Q5F9;Q8C2Q3;Q8K3K8	5	0.949044
GO:0009986	cell surface	cellular_component	Q91ZV8;Q9Z0U1;P97326;Q03145;O35516	5	0.996774
GO:0055114	oxidation-reduction process	biological_process	O89032;Q3TSG4;Q8C0L0;Q6ZQ88;Q9WTU0	5	0.998385
GO:1990247	N6-methyladenosine-containing RNA binding	molecular_function	O88569;E9Q5K9;Q9Z204;B2RR83	4	6.40538e-06
GO:0022027	interkinetic nuclear migration	biological_process	Q9R0L6;Q8R1A4;Q8BUK6;Q9JJG0	4	2.23002e-05
GO:0007097	nuclear migration	biological_process	P70441;Q3UU96;Q6P9Q4;Q61879	4	8.33243e-05
GO:0035145	exon-exon junction complex	cellular_component	Q9EPU0;Q9JIX8;Q569Z6;Q9CWZ3	4	0.000368602
GO:0006997	nucleus organization	biological_process	Q9WU40;O08539;Q8VEJ9;P48678	4	0.000713876
GO:0035198	miRNA binding	molecular_function	Q8K310;O88569;Q80U78;Q80U58	4	0.00104264
GO:0008139	nuclear localization sequence binding	molecular_function	O35344;O35345;Q6PFD9;P52293	4	0.00104264
GO:0010608	posttranscriptional regulation of gene expression	biological_process	Q80U78;Q8K310;Q61937;Q80U58	4	0.0012414
GO:0048025	negative regulation of mRNA splicing, via spliceosome	biological_process	Q3USH5;O88569;Q9JIX8;Q61937	4	0.0012414
GO:0045859	regulation of protein kinase activity	biological_process	P70441;Q9DBC7;E9Q394;P11499	4	0.00171568
GO:0005547	phosphatidylinositol-3,4,5-trisphosphate binding	molecular_function	Q61937;Q9ET78;Q6PGL7;Q99NH2	4	0.00602245
GO:0032266	phosphatidylinositol-3-phosphate binding	molecular_function	Q99NH2;Q9CRB0;Q9ET78;Q6PGL7	4	0.00735129
GO:0006325	chromatin organization	biological_process	P18608;Q4G0F8;Q80XU3;Q6NZM9	4	0.0180985
GO:0019902	phosphatase binding	molecular_function	Q9DBR7;Q8BQ30;P70441;P83741	4	0.0193897
GO:0015631	tubulin binding	molecular_function	P27546;Q922J3;Q9QYR6;P14873	4	0.0235986
GO:0017053	transcriptional repressor complex	cellular_component	Q62504;Q6NZM9;Q9WU42;P05627	4	0.0266889
GO:0005905	clathrin-coated pit	cellular_component	Q8BUJ9;Q80VP1;Q3UQN2;P98078	4	0.0283207
GO:0004860	protein kinase inhibitor activity	molecular_function	P83741;Q8BLU0;Q99LH9;Q61937	4	0.0373559
GO:0030674	protein binding, bridging	molecular_function	Q8C8R3;Q8K3K8;Q8CHY6;Q9Z0U1	4	0.0393396
GO:0003007	heart morphogenesis	biological_process	Q61850;Q60707;Q8BLU0;Q9WU42	4	0.0393396
GO:0006334	nucleosome assembly	biological_process	Q61687;Q61937;P15864;P97310	4	0.0413822
GO:0000781	chromosome, telomeric region	cellular_component	Q6PR54;O88569;Q61687;Q9QZD4	4	0.043484
GO:0001932	regulation of protein phosphorylation	biological_process	Q6QI06;B2RXS4;Q63932;Q9DBC7	4	0.0478645
GO:0019827	stem cell population maintenance	biological_process	Q9EST3;Q62018;Q6PR54;Q8CI11	4	0.0501431
GO:0031594	neuromuscular junction	cellular_component	Q6NZM9;Q6PHZ2;Q9DBC7;Q61879	4	0.054876
GO:0042060	wound healing	biological_process	Q9QXZ0;Q8BI84;O35516;P53349	4	0.0650385
GO:0001047	core promoter binding	molecular_function	Q9WV02;D3YXK2;Q6NZM9;Q61937	4	0.0677224
GO:0005819	spindle	cellular_component	Q61879;Q99NH2;A2APB8;Q8K327	4	0.0704629
GO:0002039	p53 binding	molecular_function	Q6ZQ88;Q61937;Q99KR6;Q9R0Q7	4	0.0704629
GO:0005884	actin filament	cellular_component	E9Q394;Q80YS6;Q9R0Q7;Q9QY06	4	0.0704629
GO:0010977	negative regulation of neuron projection development	biological_process	Q99P72;P98078;P97820;O88487	4	0.0732596
GO:0004519	endonuclease activity	molecular_function	Q9QZD4;P97855;P35689;Q80Y81	4	0.0880678
GO:0004709	MAP kinase kinase kinase activity	molecular_function	Q03145;Q5F2E8;P53349;Q9ESL4	4	0.0880678
GO:0002244	hematopoietic progenitor cell differentiation	biological_process	Q3TLH4;Q3TFK5;Q8R1A4;G3X9J0	4	0.0943659
GO:0008092	cytoskeletal protein binding	molecular_function	P53349;P05064;Q9QXS1;P97326	4	0.107577
GO:0008104	protein localization	biological_process	Q61937;Q9QXZ0;Q8C8R3;Q9JJA9	4	0.118002
GO:0007059	chromosome segregation	biological_process	P70398;O70551;Q3UM45;P62908	4	0.118002
GO:0001501	skeletal system development	biological_process	Q61850;Q03145;Q6NZM9;Q61810	4	0.143922
GO:0005215	transporter activity	molecular_function	Q91W98;Q9WVL3;Q9JMD3;Q8BG09	4	0.171843
GO:0035264	multicellular organism growth	biological_process	Q61687;Q01063;O35516;P35689	4	0.175978
GO:0005815	microtubule organizing center	cellular_component	Q9R0Q1;Q5SXY1;Q8R361;A2APB8	4	0.180146
GO:0016853	isomerase activity	molecular_function	Q9ESX5;Q9R0Q7;P30415;A2AR02	4	0.223482
GO:0005923	bicellular tight junction	cellular_component	Q99NH2;Q4G0F8;Q9Z0U1;Q9CSB4	4	0.236984
GO:0001650	fibrillar center	cellular_component	P98078;O08784;Q9ESX5;Q8K1A6	4	0.236984
GO:1990830	cellular response to leukemia inhibitory factor	biological_process	P10923;Q3UHX0;Q8K019;Q6PR54	4	0.236984
GO:0030308	negative regulation of cell growth	biological_process	P98078;Q99P72;Q9DBR4;P54103	4	0.246091
GO:0044325	ion channel binding	molecular_function	Q6PHZ2;Q80VP1;Q01063;Q8C8R3	4	0.264525
GO:0017124	SH3 domain binding	molecular_function	Q80YS6;Q99LH9;O88466;Q62422	4	0.273838
GO:0008234	cysteine-type peptidase activity	molecular_function	Q76LS9;Q9EP97;P70398;B2RRE7	4	0.330628
GO:0006914	autophagy	biological_process	Q8K3K8;Q64337;Q9ESK9;Q80U62	4	0.364096
GO:0043547	positive regulation of GTPase activity	biological_process	Q6PHZ2;Q69ZH9;Q9QY06;O08539	4	0.392739
GO:0043524	negative regulation of neuron apoptotic process	biological_process	Q61937;Q8K3K8;P05627;Q6P5H2	4	0.430605
GO:0005802	trans-Golgi network	cellular_component	Q8K3K8;Q6P5E6;O54774;O70305	4	0.435298
GO:0005198	structural molecule activity	molecular_function	A2AJI0;Q6P5H2;P48678;P26231	4	0.458594
GO:0043161	proteasome-mediated ubiquitin-dependent protein catabolic process	biological_process	Q01853;P46935;O70435;Q99KR6	4	0.472415
GO:0005516	calmodulin binding	molecular_function	Q61879;Q6PHZ2;Q9QY06;Q8C1B1	4	0.539312
GO:0016055	Wnt signaling pathway	biological_process	P70441;P98078;Q9QXZ0;Q62018	4	0.597664
GO:0030335	positive regulation of cell migration	biological_process	P81122;Q8BJS4;P05064;P98078	4	0.636537
GO:0010629	negative regulation of gene expression	biological_process	Q61624;Q61937;O35516;Q63932	4	0.672901
GO:0051260	protein homooligomerization	biological_process	Q8K3K8;Q61937;Q01853;P10518	4	0.696822
GO:0061630	ubiquitin protein ligase activity	molecular_function	Q99KR6;G5E870;P46935;Q69ZR2	4	0.713129
GO:0042127	regulation of cell population proliferation	biological_process	P05627;Q4VA53;P26231;Q8CI11	4	0.758173
GO:0055085	transmembrane transport	biological_process	Q8R4D1;Q91W98;Q9WVL3;Q01853	4	0.972822
GO:0007186	G protein-coupled receptor signaling pathway	biological_process	Q3TIR3;Q8R4H2;E9Q394;Q91ZV8	4	0.999536
GO:0061608	nuclear import signal receptor activity	molecular_function	O35344;P52293;O35345	3	0.000176035
GO:0010766	negative regulation of sodium ion transport	biological_process	P46935;P70441;P83741	3	0.000176035
GO:2000650	negative regulation of sodium ion transmembrane transporter activity	biological_process	P46935;Q6PHZ2;Q9Z1W9	3	0.000477653
GO:0051292	nuclear pore complex assembly	biological_process	Q99P72;Q6PFD9;Q8CJF7	3	0.000477653
GO:0030688	preribosome, small subunit precursor	cellular_component	Q91YK2;P56183;Q5SWD9	3	0.000705329
GO:0043023	ribosomal large subunit binding	molecular_function	Q8CCP0;Q61937;O89086	3	0.000991948
GO:0042788	polysomal ribosome	cellular_component	Q5F2E7;Q6A0A2;Q6P542	3	0.00134275
GO:0010314	phosphatidylinositol-5-phosphate binding	molecular_function	Q9ET78;Q6PGL7;Q9CRB0	3	0.00176255
GO:0034063	stress granule assembly	biological_process	Q7TQH0;O70305;Q80U58	3	0.00176255
GO:0042641	actomyosin	cellular_component	Q6NZM9;Q3UU96;Q61879	3	0.00176255
GO:0035196	production of miRNAs involved in gene silencing by miRNA	biological_process	Q80U58;O89086;Q80U78	3	0.00225581
GO:0010717	regulation of epithelial to mesenchymal transition	biological_process	Q3UGS4;Q8K1N2;Q6PDH0	3	0.00225581
GO:0043923	positive regulation by host of viral transcription	biological_process	Q91YK2;Q80XU3;P05627	3	0.00282658
GO:0006607	NLS-bearing protein import into nucleus	biological_process	O35344;O35345;P52293	3	0.0042152
GO:0016581	NuRD complex	cellular_component	Q8VHR5;Q8CHY6;Q6PDQ2	3	0.00503947
GO:0006541	glutamine metabolic process	biological_process	P70698;P70303;Q5SUR0	3	0.00503947
GO:0043292	contractile fiber	cellular_component	Q9DBR7;Q9QXS1;Q7TNV0	3	0.00503947
GO:0030048	actin filament-based movement	biological_process	Q9QY06;Q9DBR4;Q61879	3	0.00503947
GO:0046849	bone remodeling	biological_process	Q03145;Q61810;O35516	3	0.00595415
GO:0006414	translational elongation	biological_process	P99027;O08582;P47955	3	0.00595415
GO:0048026	positive regulation of mRNA splicing, via spliceosome	biological_process	Q569Z6;P62996;Q6PFD9	3	0.00696168
GO:0048027	mRNA 5'-UTR binding	molecular_function	Q8CI11;Q61879;Q6ZQ58	3	0.00696168
GO:0031672	A band	cellular_component	Q8C8R3;Q6NZM9;Q9DBR7	3	0.00806423
GO:0005697	telomerase holoenzyme complex	cellular_component	Q9R0Q7;Q9Z204;Q9ESX5	3	0.00926371
GO:0006998	nuclear envelope organization	biological_process	P48678;Q9WU40;Q8BJS4	3	0.00926371
GO:0000245	spliceosomal complex assembly	biological_process	O70551;Q91YE7;Q8BKT3	3	0.00926371
GO:0005875	microtubule associated complex	cellular_component	Q9QYR6;P14873;P27546	3	0.00926371
GO:0048041	focal adhesion assembly	biological_process	Q571B6;Q62417;Q8BK67	3	0.0105618
GO:0030687	preribosome, large subunit precursor	cellular_component	P56183;Q9CYX7;Q91YK2	3	0.0119598
GO:0032435	negative regulation of proteasomal ubiquitin-dependent protein catabolic process	biological_process	Q9Z1R2;P11499;P97496	3	0.0119598
GO:0051056	regulation of small GTPase mediated signal transduction	biological_process	Q3UU96;Q80TE4;G3X9J0	3	0.0119598
GO:0000407	phagophore assembly site	cellular_component	Q9ESK9;Q64337;Q9ER00	3	0.0119598
GO:0031116	positive regulation of microtubule polymerization	biological_process	Q922J3;P62908;P14873	3	0.0134591
GO:0030295	protein kinase activator activity	molecular_function	P47955;P83741;Q5F2E8	3	0.0134591
GO:0031369	translation initiation factor binding	molecular_function	Q6ZQ58;Q8R1B4;Q8JZQ9	3	0.0134591
GO:0031593	polyubiquitin modification-dependent protein binding	molecular_function	Q9Z1R2;Q8K3K8;Q01853	3	0.0150604
GO:0051018	protein kinase A binding	molecular_function	E9Q394;P62908;Q9WTQ5	3	0.0150604
GO:0050768	negative regulation of neurogenesis	biological_process	Q8BUK6;Q9R0L6;Q6ZQ88	3	0.0167647
GO:0005719	nuclear euchromatin	cellular_component	Q9WV02;P15864;P05627	3	0.0167647
GO:0070507	regulation of microtubule cytoskeleton organization	biological_process	Q5F2E8;Q8K1N2;Q6PDH0	3	0.020484
GO:0034260	negative regulation of GTPase activity	biological_process	P62046;Q8BK67;Q91YK2	3	0.0224996
GO:0070273	phosphatidylinositol-4-phosphate binding	molecular_function	Q9CRB0;Q6PGL7;Q9ET78	3	0.0246193
GO:0016575	histone deacetylation	biological_process	Q8BR65;Q8C2Q3;Q6NZM9	3	0.0246193
GO:0007026	negative regulation of microtubule depolymerization	biological_process	Q9QYR6;Q8C1B1;P14873	3	0.026843
GO:0000413	protein peptidyl-prolyl isomerization	biological_process	Q9ERU9;A2AR02;P30415	3	0.026843
GO:0000793	condensed chromosome	cellular_component	Q6PR54;Q9Z277;Q8K327	3	0.026843
GO:0005637	nuclear inner membrane	cellular_component	Q9WU40;Q8BJS4;Q61029	3	0.026843
GO:0006913	nucleocytoplasmic transport	biological_process	Q5NCR9;Q6PFD9;Q61937	3	0.0291703
GO:0033613	activating transcription factor binding	molecular_function	Q61937;Q6NZM9;P05627	3	0.031601
GO:0051059	NF-kappaB binding	molecular_function	O35516;P62908;Q61937	3	0.0341344
GO:0000792	heterochromatin	cellular_component	Q61687;Q02053;Q91YK2	3	0.0341344
GO:0007098	centrosome cycle	biological_process	Q61937;Q9DBR7;Q9R0L6	3	0.0341344
GO:0015030	Cajal body	cellular_component	O88569;E9Q5C9;Q9ESX5	3	0.0341344
GO:0003755	peptidyl-prolyl cis-trans isomerase activity	molecular_function	A2AR02;Q9ERU9;P30415	3	0.0395067
GO:0043531	ADP binding	molecular_function	Q9QY06;Q61879;Q01853	3	0.0395067
GO:0007032	endosome organization	biological_process	Q64337;Q8BUK6;Q9CQ22	3	0.0395067
GO:0007257	activation of JUN kinase activity	biological_process	Q9ESL4;P53349;P98078	3	0.0395067
GO:0042169	SH2 domain binding	molecular_function	Q62018;Q80YS6;Q64337	3	0.0395067
GO:0007163	establishment or maintenance of cell polarity	biological_process	Q99NH2;Q9QXZ0;P26231	3	0.0452806
GO:0031267	small GTPase binding	molecular_function	Q9JLQ2;Q7SIG6;Q8BK67	3	0.0514479
GO:0048568	embryonic organ development	biological_process	Q3UHC0;Q80VP1;E9Q5F9	3	0.0514479
GO:0030544	Hsp70 protein binding	molecular_function	P62908;P54103;Q9Z1R2	3	0.0514479
GO:0006950	response to stress	biological_process	Q61937;P11499;P97820	3	0.0546761
GO:0017048	Rho GTPase binding	molecular_function	E9Q394;Q9QY06;Q8VEJ9	3	0.0546761
GO:2001237	negative regulation of extrinsic apoptotic signaling pathway	biological_process	P48678;P98078;Q9ESK9	3	0.0579989
GO:1990841	promoter-specific chromatin binding	molecular_function	Q6PFD9;Q6NZM9;Q61850	3	0.0579989
GO:0022627	cytosolic small ribosomal subunit	cellular_component	P62908;P62754;Q8BWW4	3	0.0579989
GO:0010595	positive regulation of endothelial cell migration	biological_process	Q91ZV8;P59808;Q61850	3	0.0614148
GO:1903078	positive regulation of protein localization to plasma membrane	biological_process	Q03145;Q64337;Q62417	3	0.072207
GO:0030136	clathrin-coated vesicle	cellular_component	Q3UQN2;Q6P5E6;P98078	3	0.072207
GO:0034644	cellular response to UV	biological_process	Q61937;Q9QZD4;Q6ZQ88	3	0.072207
GO:0045184	establishment of protein localization	biological_process	Q01853;Q8BK67;Q8K1N2	3	0.072207
GO:0001786	phosphatidylserine binding	molecular_function	P26039;Q9ET78;Q3UQN2	3	0.0798393
GO:0071277	cellular response to calcium ion	biological_process	P05627;Q6PHZ2;P83741	3	0.0837817
GO:0009966	regulation of signal transduction	biological_process	Q9DCL8;Q80YS6;P59808	3	0.09191
GO:0010923	negative regulation of phosphatase activity	biological_process	Q9DBR7;P83741;Q91YK2	3	0.0960923
GO:0003151	outflow tract morphogenesis	biological_process	P05627;Q60707;P46935	3	0.0960923
GO:0005912	adherens junction	cellular_component	Q99NH2;P26231;Q9CSB4	3	0.100351
GO:0031047	gene silencing by RNA	biological_process	Q78PY7;Q3UHC0;Q8BKI2	3	0.113566
GO:0031252	cell leading edge	cellular_component	Q9QXM1;Q8K1N2;Q3UU96	3	0.113566
GO:0004004	ATP-dependent RNA helicase activity	molecular_function	B2RR83;Q9EPU0;Q9ESV0	3	0.118111
GO:0030315	T-tubule	cellular_component	Q6PHZ2;Q8C8R3;O08539	3	0.122722
GO:0030433	ubiquitin-dependent ERAD pathway	biological_process	Q9CQS8;Q9Z1R2;Q01853	3	0.127398
GO:0004715	non-membrane spanning protein tyrosine kinase activity	molecular_function	Q9Z277;Q571I4;Q69Z38	3	0.127398
GO:0030374	nuclear receptor transcription coactivator activity	molecular_function	Q6ZQ88;Q8C2Q3;Q9DC22	3	0.136937
GO:0000932	P-body	cellular_component	Q9EST3;Q64337;Q80U78	3	0.146712
GO:0001085	RNA polymerase II transcription factor binding	molecular_function	Q62504;Q6NZM9;Q6ZQ88	3	0.146712
GO:0009653	anatomical structure morphogenesis	biological_process	Q3UCQ1;P42128;Q61850	3	0.156706
GO:0003712	transcription coregulator activity	molecular_function	Q569Z6;Q64337;Q62130	3	0.156706
GO:0003774	motor activity	molecular_function	Q61879;Q9QY06;O88487	3	0.156706
GO:0010008	endosome membrane	cellular_component	O54774;O70161;Q02053	3	0.16178
GO:0045335	phagocytic vesicle	cellular_component	Q8R361;Q9ER00;Q62523	3	0.16178
GO:0032091	negative regulation of protein binding	biological_process	Q6ZQ88;Q9DCL8;P98078	3	0.166904
GO:0010033	response to organic substance	biological_process	P10923;P05627;P10518	3	0.166904
GO:0072686	mitotic spindle	cellular_component	A2APB8;P62908;P27546	3	0.166904
GO:0043525	positive regulation of neuron apoptotic process	biological_process	Q8K3K8;Q6NZM9;P05627	3	0.17729
GO:0031490	chromatin DNA binding	molecular_function	Q61850;Q9WU40;P15864	3	0.17729
GO:0007229	integrin-mediated signaling pathway	biological_process	Q62523;P26039;Q8BK67	3	0.17729
GO:0001568	blood vessel development	biological_process	Q61850;Q8CHY6;Q03145	3	0.182549
GO:0005903	brush border	cellular_component	Q9QXS1;Q61879;Q9ERG0	3	0.182549
GO:0043433	negative regulation of DNA-binding transcription factor activity	biological_process	Q6NZM9;Q6ZQ88;O35185	3	0.182549
GO:0005902	microvillus	cellular_component	P46935;Q9JMD3;P70441	3	0.182549
GO:0030900	forebrain development	biological_process	Q9WU42;Q61687;E9Q5F9	3	0.187849
GO:0090630	activation of GTPase activity	biological_process	Q8R1A4;Q8BK67;Q03145	3	0.187849
GO:0001889	liver development	biological_process	O35516;P05627;Q9ESK9	3	0.187849
GO:0001227	DNA-binding transcription repressor activity, RNA polymerase II-specific	molecular_function	Q9JKB3;Q64318;O35295	3	0.198565
GO:0051259	protein complex oligomerization	biological_process	Q61937;Q9WV02;Q6PHZ2	3	0.203978
GO:0035023	regulation of Rho protein signal transduction	biological_process	E9Q394;Q8R4H2;Q9QY06	3	0.209425
GO:0017148	negative regulation of translation	biological_process	Q9EST3;P62908;Q6ZQ58	3	0.214903
GO:0048661	positive regulation of smooth muscle cell proliferation	biological_process	Q6NZM9;P05627;Q6PHZ2	3	0.214903
GO:0007623	circadian rhythm	biological_process	O35185;O08750;Q569Z6	3	0.214903
GO:0004843	thiol-dependent ubiquitin-specific protease activity	molecular_function	B2RRE7;Q76LS9;Q9EP97	3	0.220412
GO:0000165	MAPK cascade	biological_process	Q63932;P97820;Q6PHZ2	3	0.225949
GO:0001726	ruffle	cellular_component	Q3TJD7;Q9QY06;P26039	3	0.237102
GO:0036459	thiol-dependent ubiquitinyl hydrolase activity	molecular_function	B2RRE7;P70398;Q76LS9	3	0.248348
GO:0051082	unfolded protein binding	molecular_function	P11499;Q9R0Q7;Q61937	3	0.26536
GO:0001503	ossification	biological_process	P10923;Q3TJD7;Q61850	3	0.293994
GO:0006874	cellular calcium ion homeostasis	biological_process	Q8C8R3;P83093;Q9EPE9	3	0.30551
GO:0001843	neural tube closure	biological_process	E9Q5F9;Q69ZR2;B2RXS4	3	0.317043
GO:0019903	protein phosphatase binding	molecular_function	Q01853;P81122;Q99NH2	3	0.322814
GO:0005882	intermediate filament	cellular_component	Q6P5H2;P48678;Q91ZU6	3	0.345887
GO:0006469	negative regulation of protein kinase activity	biological_process	Q8BLU0;Q9DBC7;Q9D1F4	3	0.368887
GO:0007015	actin filament organization	biological_process	P26231;Q571B6;Q62417	3	0.368887
GO:0051091	positive regulation of DNA-binding transcription factor activity	biological_process	Q6ZQ88;Q9QXM1;Q6NZM9	3	0.386045
GO:0015293	symporter activity	molecular_function	Q91W98;Q8BTY2;Q9WVL3	3	0.391741
GO:0030165	PDZ domain binding	molecular_function	Q9JJA9;Q63932;P70441	3	0.420002
GO:0042383	sarcolemma	cellular_component	Q9QXS1;Q91ZU6;Q8C8R3	3	0.420002
GO:0009887	animal organ morphogenesis	biological_process	Q9DBC7;P97496;O35516	3	0.425604
GO:0001666	response to hypoxia	biological_process	Q6PHZ2;Q3TSG4;P47930	3	0.425604
GO:0030496	midbody	cellular_component	Q61879;Q8VEJ9;Q8BK67	3	0.475082
GO:0005770	late endosome	cellular_component	Q8VEJ9;Q63932;Q80U62	3	0.480462
GO:0048511	rhythmic process	biological_process	O08750;Q569Z6;O35185	3	0.480462
GO:0072659	protein localization to plasma membrane	biological_process	Q3UQN2;Q8C8R3;P70441	3	0.496443
GO:0017137	Rab GTPase binding	molecular_function	Q9R0Q1;Q8R361;Q8K3K8	3	0.532741
GO:0006470	protein dephosphorylation	biological_process	Q99LJ0;Q9DBR7;Q62130	3	0.542839
GO:0042493	response to drug	biological_process	P10518;P05627;Q6NZM9	3	0.547841
GO:0071222	cellular response to lipopolysaccharide	biological_process	Q62018;Q01063;Q9EPU0	3	0.552811
GO:0007411	axon guidance	biological_process	Q61879;Q9DBR4;Q8BLU0	3	0.567525
GO:0008021	synaptic vesicle	cellular_component	Q04735;O08539;Q9ER00	3	0.577168
GO:0010976	positive regulation of neuron projection development	biological_process	B2RXS4;Q6ZQ88;Q9CQV4	3	0.577168
GO:0043197	dendritic spine	cellular_component	Q61879;P46935;Q9DCL8	3	0.61886
GO:0018105	peptidyl-serine phosphorylation	biological_process	Q6QI06;Q6PHZ2;Q9Z1W9	3	0.623317
GO:0043235	receptor complex	cellular_component	Q03145;O35516;Q64735	3	0.730071
GO:0043209	myelin sheath	cellular_component	Q99P72;P05064;Q01853	3	0.736945
GO:0001934	positive regulation of protein phosphorylation	biological_process	P98078;Q64337;Q9ESK9	3	0.759918
GO:0031012	extracellular matrix	cellular_component	Q61810;Q9QXS1;P48678	3	0.924721
GO:0010468	regulation of gene expression	biological_process	E9Q5F9;O70551;Q6QI06	3	0.933426
GO:0005743	mitochondrial inner membrane	cellular_component	Q06185;P62908;Q99L43	3	0.988177
GO:0016491	oxidoreductase activity	molecular_function	Q3TSG4;Q9WTU0;Q6ZQ88	3	0.999644
GO:0010603	regulation of cytoplasmic mRNA processing body assembly	biological_process	Q7TQH0;O70305	2	0.000441186
GO:0003883	CTP synthase activity	molecular_function	P70303;P70698	2	0.000441186
GO:0035026	leading edge cell differentiation	biological_process	P05627;P98078	2	0.000441186
GO:0006295	nucleotide-excision repair, DNA incision, 3'-to lesion	biological_process	P35689;Q9QZD4	2	0.0013051
GO:0070571	negative regulation of neuron projection regeneration	biological_process	P97820;Q99P72	2	0.0013051
GO:0023016	signal transduction by trans-phosphorylation	biological_process	P83741;Q9Z1W9	2	0.0013051
GO:0031114	regulation of microtubule depolymerization	biological_process	Q9QYR6;P14873	2	0.0013051
GO:1901844	regulation of cell communication by electrical coupling involved in cardiac conduction	biological_process	Q01063;Q6PHZ2	2	0.00257387
GO:0044530	supraspliceosomal complex	cellular_component	Q9WV02;Q9EPU0	2	0.00257387
GO:2000779	regulation of double-strand break repair	biological_process	G5E870;Q7TNV0	2	0.00257387
GO:0006482	protein demethylation	biological_process	Q6ZQ88;Q9WTU0	2	0.00257387
GO:0032782	bile acid secretion	biological_process	Q9JMD3;P70441	2	0.00423018
GO:1900246	positive regulation of RIG-I signaling pathway	biological_process	Q80U58;Q80U78	2	0.00423018
GO:0060341	regulation of cellular localization	biological_process	Q6PHZ2;Q99NH2	2	0.00423018
GO:0043620	regulation of DNA-templated transcription in response to stress	biological_process	Q8K019;Q9QXM1	2	0.00423018
GO:0090188	negative regulation of pancreatic juice secretion	biological_process	Q9Z1W9;P83741	2	0.00423018
GO:1904261	positive regulation of basement membrane assembly involved in embryonic body morphogenesis	biological_process	Q6PDH0;Q8K1N2	2	0.00423018
GO:0000339	RNA cap binding	molecular_function	Q6ZQ58;Q8BZR9	2	0.00423018
GO:0072201	negative regulation of mesenchymal cell proliferation	biological_process	P48678;Q9D4H9	2	0.00625725
GO:0043426	MRF binding	molecular_function	Q6ZQ88;O35185	2	0.00625725
GO:0060430	lung saccule development	biological_process	Q61810;Q9R0Q7	2	0.00625725
GO:0007016	cytoskeletal anchoring at plasma membrane	biological_process	P26039;O70161	2	0.00625725
GO:0019871	sodium channel inhibitor activity	molecular_function	P46935;Q6PHZ2	2	0.00625725
GO:0035459	vesicle cargo loading	biological_process	Q8BI84;Q91ZV0	2	0.00863885
GO:0000375	RNA splicing, via transesterification reactions	biological_process	Q923B1;Q52KI8	2	0.00863885
GO:0010882	regulation of cardiac muscle contraction by calcium ion signaling	biological_process	Q8C8R3;Q6NZM9	2	0.00863885
GO:0051168	nuclear export	biological_process	E9Q394;Q8CCP0	2	0.00863885
GO:0036435	K48-linked polyubiquitin modification-dependent protein binding	molecular_function	Q76LS9;Q01853	2	0.00863885
GO:0045180	basal cortex	cellular_component	Q6PDH0;Q8K1N2	2	0.00863885
GO:0006620	posttranslational protein targeting to endoplasmic reticulum membrane	biological_process	Q8BU14;Q9QXZ0	2	0.00863885
GO:0038202	TORC1 signaling	biological_process	Q9D1F4;Q6ZQ58	2	0.00863885
GO:0010881	regulation of cardiac muscle contraction by regulation of the release of sequestered calcium ion	biological_process	Q6PHZ2;Q8C8R3	2	0.00863885
GO:0031931	TORC1 complex	cellular_component	Q9D1F4;Q6ZQ58	2	0.00863885
GO:0048024	regulation of mRNA splicing, via spliceosome	biological_process	Q9QX47;E9Q5K9	2	0.0113593
GO:0006221	pyrimidine nucleotide biosynthetic process	biological_process	P70303;P70698	2	0.0113593
GO:0060314	regulation of ryanodine-sensitive calcium-release channel activity	biological_process	Q6PHZ2;Q01063	2	0.0113593
GO:0071541	eukaryotic translation initiation factor 3 complex, eIF3m	cellular_component	Q8R1B4;Q8JZQ9	2	0.0113593
GO:0003720	telomerase activity	molecular_function	Q9R0Q7;Q9ESX5	2	0.0113593
GO:0044829	positive regulation by host of viral genome replication	biological_process	B2RR83;Q80XU3	2	0.0113593
GO:2000144	positive regulation of DNA-templated transcription, initiation	biological_process	P05627;Q8K019	2	0.0113593
GO:0030306	ADP-ribosylation factor binding	molecular_function	Q6P5E6;Q9JJA9	2	0.0113593
GO:0001652	granular component	cellular_component	Q91YK2;Q61937	2	0.0113593
GO:0035615	clathrin adaptor activity	molecular_function	P98078;Q80VP1	2	0.0113593
GO:0010793	regulation of mRNA export from nucleus	biological_process	Q8C1D8;E9Q5F9	2	0.0113593
GO:0034454	microtubule anchoring at centrosome	biological_process	Q8BUK6;Q9R0L6	2	0.0144032
GO:0032414	positive regulation of ion transmembrane transporter activity	biological_process	Q9Z1W9;P83741	2	0.0144032
GO:0008494	translation activator activity	molecular_function	Q6ZQ58;Q6P542	2	0.0144032
GO:0071933	Arp2/3 complex binding	molecular_function	Q571B6;Q9QXM1	2	0.0144032
GO:0010225	response to UV-C	biological_process	P35689;P18608	2	0.0144032
GO:0016591	RNA polymerase II, holoenzyme	cellular_component	Q6P6I6;P35689	2	0.0144032
GO:0055015	ventricular cardiac muscle cell development	biological_process	Q61879;P48678	2	0.0144032
GO:0051983	regulation of chromosome segregation	biological_process	Q80U78;Q80U58	2	0.0144032
GO:0006283	transcription-coupled nucleotide-excision repair	biological_process	P18608;P35689	2	0.0177561
GO:0003170	heart valve development	biological_process	Q69ZR2;Q8K310	2	0.0177561
GO:0030056	hemidesmosome	cellular_component	Q9QXS1;Q91ZU6	2	0.0177561
GO:1903358	regulation of Golgi organization	biological_process	Q8C1B1;Q8VDS8	2	0.0177561
GO:0009650	UV protection	biological_process	P35689;Q9QZD4	2	0.0177561
GO:0016600	flotillin complex	cellular_component	P26231;Q62417	2	0.0177561
GO:0071711	basement membrane organization	biological_process	Q8BLU0;Q3TIR3	2	0.0177561
GO:0032206	positive regulation of telomere maintenance	biological_process	Q8CI11;Q61687	2	0.0177561
GO:0006336	DNA replication-independent nucleosome assembly	biological_process	Q4G0F8;Q61687	2	0.0177561
GO:0031080	nuclear pore outer ring	cellular_component	Q6PFD9;Q8CJF7	2	0.0177561
GO:0061014	positive regulation of mRNA catabolic process	biological_process	O08582;Q9EPU0	2	0.0214035
GO:0017166	vinculin binding	molecular_function	P26039;P26231	2	0.0214035
GO:0010470	regulation of gastrulation	biological_process	Q6PDH0;Q8K1N2	2	0.0214035
GO:0060213	positive regulation of nuclear-transcribed mRNA poly(A) tail shortening	biological_process	Q8BKI2;Q3UHC0	2	0.0214035
GO:0043024	ribosomal small subunit binding	molecular_function	Q8BGD9;Q61937	2	0.0214035
GO:0006241	CTP biosynthetic process	biological_process	P70303;P70698	2	0.0214035
GO:0033673	negative regulation of kinase activity	biological_process	P83741;P81122	2	0.0253316
GO:0002011	morphogenesis of an epithelial sheet	biological_process	O35516;P53349	2	0.0253316
GO:0032454	histone demethylase activity (H3-K9 specific)	molecular_function	Q9WTU0;Q6ZQ88	2	0.0253316
GO:0035278	miRNA mediated inhibition of translation	biological_process	Q3UHC0;Q8BKI2	2	0.0253316
GO:0071712	ER-associated misfolded protein catabolic process	biological_process	Q9Z1R2;Q01853	2	0.0253316
GO:0032204	regulation of telomere maintenance	biological_process	P48678;Q9EPU0	2	0.0253316
GO:0043268	positive regulation of potassium ion transport	biological_process	Q8C8R3;Q9Z1W9	2	0.0253316
GO:0030898	actin-dependent ATPase activity	molecular_function	Q61879;Q9QY06	2	0.0253316
GO:0071564	npBAF complex	cellular_component	Q9D8M7;P97496	2	0.0253316
GO:2000637	positive regulation of gene silencing by miRNA	biological_process	Q80U58;Q80U78	2	0.0253316
GO:2000146	negative regulation of cell motility	biological_process	P70441;P26231	2	0.0253316
GO:0032886	regulation of microtubule-based process	biological_process	Q9JJG0;Q9QXZ0	2	0.0295272
GO:0043149	stress fiber assembly	biological_process	Q62417;Q62523	2	0.0295272
GO:0006622	protein targeting to lysosome	biological_process	Q8VEJ9;P46935	2	0.0295272
GO:0033169	histone H3-K9 demethylation	biological_process	Q6ZQ88;Q9WTU0	2	0.0295272
GO:0086004	regulation of cardiac muscle cell contraction	biological_process	Q8C8R3;Q01063	2	0.0295272
GO:0090543	Flemming body	cellular_component	Q8VEJ9;Q8K327	2	0.0339773
GO:0045793	positive regulation of cell size	biological_process	Q6ZQ88;Q9ESK9	2	0.0339773
GO:0007004	telomere maintenance via telomerase	biological_process	Q9R0Q7;Q9ESX5	2	0.0339773
GO:0033235	positive regulation of protein sumoylation	biological_process	Q8CI11;Q6NZM9	2	0.0339773
GO:0051895	negative regulation of focal adhesion assembly	biological_process	Q8BK67;Q8K1N2	2	0.0339773
GO:1900153	positive regulation of nuclear-transcribed mRNA catabolic process, deadenylation-dependent decay	biological_process	Q3UHC0;Q8BKI2	2	0.0339773
GO:0001946	lymphangiogenesis	biological_process	Q61850;Q62130	2	0.0339773
GO:0005521	lamin binding	molecular_function	Q61029;Q8BJS4	2	0.0339773
GO:0042274	ribosomal small subunit biogenesis	biological_process	Q61937;P62754	2	0.0339773
GO:0015934	large ribosomal subunit	cellular_component	O89086;Q61937	2	0.0339773
GO:0045725	positive regulation of glycogen biosynthetic process	biological_process	P81122;Q62417	2	0.0339773
GO:0007064	mitotic sister chromatid cohesion	biological_process	Q6A026;Q4VA53	2	0.0386695
GO:0009303	rRNA transcription	biological_process	Q61937;O54724	2	0.0386695
GO:0090162	establishment of epithelial cell polarity	biological_process	G3X9J0;Q99NH2	2	0.0386695
GO:0031929	TOR signaling	biological_process	Q6QI06;Q6ZQ58	2	0.0386695
GO:0005852	eukaryotic translation initiation factor 3 complex	cellular_component	Q8JZQ9;Q8R1B4	2	0.0386695
GO:0006376	mRNA splice site selection	biological_process	E9Q5K9;Q9WV02	2	0.0386695
GO:0061029	eyelid development in camera-type eye	biological_process	P05627;P53349	2	0.0386695
GO:0080182	histone H3-K4 trimethylation	biological_process	Q62018;P15864	2	0.0386695
GO:0005662	DNA replication factor A complex	cellular_component	P35689;O35295	2	0.0386695
GO:0000146	microfilament motor activity	molecular_function	Q9QY06;Q61879	2	0.0386695
GO:0005639	integral component of nuclear inner membrane	cellular_component	Q9WU40;Q8BJS4	2	0.0386695
GO:0043194	axon initial segment	cellular_component	O08539;Q6PHZ2	2	0.0435915
GO:0010880	regulation of release of sequestered calcium ion into cytosol by sarcoplasmic reticulum	biological_process	Q01063;Q6PHZ2	2	0.0435915
GO:0000956	nuclear-transcribed mRNA catabolic process	biological_process	Q569Z6;Q9EPU0	2	0.0435915
GO:2000147	positive regulation of cell motility	biological_process	O54724;Q63932	2	0.0435915
GO:0071004	U2-type prespliceosome	cellular_component	Q9R1C7;Q9D2U5	2	0.0435915
GO:1990381	ubiquitin-specific protease binding	molecular_function	Q01853;Q9Z1R2	2	0.0435915
GO:0043196	varicosity	cellular_component	O08539;P14873	2	0.0435915
GO:0005721	pericentric heterochromatin	cellular_component	Q9Z277;Q61687	2	0.0435915
GO:0070034	telomerase RNA binding	molecular_function	Q9ESX5;Q9Z204	2	0.0435915
GO:0006405	RNA export from nucleus	biological_process	Q6PFD9;Q9ERU9	2	0.0435915
GO:0034314	Arp2/3 complex-mediated actin nucleation	biological_process	Q9QXM1;Q571B6	2	0.0435915
GO:0030970	retrograde protein transport, ER to cytosol	biological_process	Q01853;Q9CQS8	2	0.0435915
GO:1903077	negative regulation of protein localization to plasma membrane	biological_process	Q69ZR2;P98078	2	0.0487318
GO:0048268	clathrin coat assembly	biological_process	Q3UQN2;P98078	2	0.0487318
GO:0060038	cardiac muscle cell proliferation	biological_process	Q61850;Q9DBC7	2	0.0487318
GO:0048596	embryonic camera-type eye morphogenesis	biological_process	Q64318;Q60707	2	0.0487318
GO:0006884	cell volume homeostasis	biological_process	Q61937;Q9WVL3	2	0.0487318
GO:0070182	DNA polymerase binding	molecular_function	O88569;Q9R0Q7	2	0.0487318
GO:0010569	regulation of double-strand break repair via homologous recombination	biological_process	E9Q5F9;Q6ZQ88	2	0.0487318
GO:0070603	SWI/SNF superfamily-type complex	cellular_component	P97496;Q61687	2	0.0487318
GO:2001222	regulation of neuron migration	biological_process	B2RXS4;Q8BLU0	2	0.0487318
GO:0034399	nuclear periphery	cellular_component	Q8R0S1;Q6PFD9	2	0.054079
GO:0004520	endodeoxyribonuclease activity	molecular_function	Q9QZD4;P35689	2	0.054079
GO:0000242	pericentriolar material	cellular_component	Q9R0L6;Q8BUK6	2	0.054079
GO:0048545	response to steroid hormone	biological_process	P10923;P98078	2	0.054079
GO:0051642	centrosome localization	biological_process	Q99NH2;Q8BJS4	2	0.054079
GO:0014032	neural crest cell development	biological_process	O08784;Q61850	2	0.0596222
GO:0045197	establishment or maintenance of epithelial cell apical/basal polarity	biological_process	Q9CSB4;Q99NH2	2	0.0596222
GO:0071539	protein localization to centrosome	biological_process	Q8BUK6;Q9R0L6	2	0.0596222
GO:0048255	mRNA stabilization	biological_process	Q569Z6;Q6ZQ58	2	0.0596222
GO:0035327	transcriptionally active chromatin	cellular_component	P15864;Q62018	2	0.0596222
GO:0000777	condensed chromosome kinetochore	cellular_component	Q8CJF7;Q8K327	2	0.0596222
GO:0010971	positive regulation of G2/M transition of mitotic cell cycle	biological_process	Q924K8;Q8BK67	2	0.0596222
GO:0051493	regulation of cytoskeleton organization	biological_process	Q5F2E8;Q80YS6	2	0.0596222
GO:0009314	response to radiation	biological_process	P05627;Q9ESL4	2	0.0596222
GO:0007584	response to nutrient	biological_process	P10518;Q9QXS1	2	0.0596222
GO:0046907	intracellular transport	biological_process	Q91ZU6;Q9ERU9	2	0.0653508
GO:0070555	response to interleukin-1	biological_process	Q6NZM9;B2RR83	2	0.0653508
GO:0070064	proline-rich region binding	molecular_function	Q9R1C7;P46935	2	0.0653508
GO:0002218	activation of innate immune response	biological_process	Q8K310;Q8C2Q3	2	0.0653508
GO:0005685	U1 snRNP	cellular_component	Q9R1C7;Q9D2U5	2	0.0653508
GO:0032968	positive regulation of transcription elongation from RNA polymerase II promoter	biological_process	Q62018;P98078	2	0.0712548
GO:0043539	protein serine/threonine kinase activator activity	molecular_function	Q63932;Q5F2E8	2	0.0712548
GO:0070063	RNA polymerase binding	molecular_function	O08539;B2RR83	2	0.0712548
GO:0009416	response to light stimulus	biological_process	O35185;Q3TIR3	2	0.0712548
GO:0034704	calcium channel complex	cellular_component	Q01063;Q6PHZ2	2	0.0712548
GO:0043296	apical junction complex	cellular_component	Q9CSB4;Q99NH2	2	0.0712548
GO:0070971	endoplasmic reticulum exit site	cellular_component	Q8BI84;Q91ZV0	2	0.0712548
GO:0006368	transcription elongation from RNA polymerase II promoter	biological_process	Q8CB77;E9Q5F9	2	0.0712548
GO:0005839	proteasome core complex	cellular_component	O70435;P10518	2	0.0712548
GO:0009987	cellular process	biological_process	P05627;P14873	2	0.0712548
GO:0003382	epithelial cell morphogenesis	biological_process	G3X9J0;P53349	2	0.0773241
GO:0070530	K63-linked polyubiquitin modification-dependent protein binding	molecular_function	Q8K3K8;Q64337	2	0.0773241
GO:2000179	positive regulation of neural precursor cell proliferation	biological_process	Q6ZQ88;Q8K3K8	2	0.0773241
GO:0006754	ATP biosynthetic process	biological_process	P05064;Q06185	2	0.0773241
GO:0097150	neuronal stem cell population maintenance	biological_process	Q9R0L6;Q8BUK6	2	0.0773241
GO:0045070	positive regulation of viral genome replication	biological_process	O70551;Q6ZQ58	2	0.0835492
GO:0035904	aorta development	biological_process	Q69ZR2;Q61879	2	0.0835492
GO:0080025	phosphatidylinositol-3,5-bisphosphate binding	molecular_function	Q6PGL7;Q9ET78	2	0.0835492
GO:0031674	I band	cellular_component	O08539;Q6P6I6	2	0.0835492
GO:0071837	HMG box domain binding	molecular_function	P05627;P32442	2	0.0835492
GO:0071108	protein K48-linked deubiquitination	biological_process	Q76LS9;B2RRE7	2	0.0835492
GO:0006446	regulation of translational initiation	biological_process	Q05D44;Q8JZQ9	2	0.0835492
GO:0046966	thyroid hormone receptor binding	molecular_function	G5E870;Q569Z6	2	0.089921
GO:0071889	14-3-3 protein binding	molecular_function	Q9DBR7;P81122	2	0.089921
GO:0045780	positive regulation of bone resorption	biological_process	Q61810;P10923	2	0.089921
GO:0042162	telomeric DNA binding	molecular_function	Q9EPU0;Q6ZQ88	2	0.089921
GO:1990138	neuron projection extension	biological_process	Q6ZQ88;P70398	2	0.0964307
GO:0034451	centriolar satellite	cellular_component	Q8BUK6;Q9R0L6	2	0.0964307
GO:1902895	positive regulation of pri-miRNA transcription by RNA polymerase II	biological_process	P05627;Q8CI11	2	0.0964307
GO:0048675	axon extension	biological_process	P14873;P70398	2	0.0964307
GO:0005158	insulin receptor binding	molecular_function	P81122;Q62417	2	0.0964307
GO:0031032	actomyosin structure organization	biological_process	Q3UU96;Q61879	2	0.103069
GO:0097225	sperm midpiece	cellular_component	P70441;Q64337	2	0.103069
GO:0000462	maturation of SSU-rRNA from tricistronic rRNA transcript (SSU-rRNA, 5.8S rRNA, LSU-rRNA)	biological_process	Q5SSI6;Q5SWD9	2	0.103069
GO:0005720	nuclear heterochromatin	cellular_component	P58871;P05064	2	0.103069
GO:0043086	negative regulation of catalytic activity	biological_process	Q9DBR7;P51125	2	0.103069
GO:0031297	replication fork processing	biological_process	Q61687;Q80XU3	2	0.103069
GO:0051225	spindle assembly	biological_process	P62908;A2APB8	2	0.103069
GO:0051019	mitogen-activated protein kinase binding	molecular_function	Q8R0S1;P53349	2	0.103069
GO:0004407	histone deacetylase activity	molecular_function	Q8BR65;Q6NZM9	2	0.103069
GO:0043488	regulation of mRNA stability	biological_process	Q80U58;Q80U78	2	0.109829
GO:0016342	catenin complex	cellular_component	P97326;P26231	2	0.109829
GO:0033554	cellular response to stress	biological_process	Q01853;P05627	2	0.109829
GO:0007569	cell aging	biological_process	Q60707;Q61937	2	0.109829
GO:0002092	positive regulation of receptor internalization	biological_process	P98078;Q99NH2	2	0.109829
GO:0045807	positive regulation of endocytosis	biological_process	P98078;O08539	2	0.116702
GO:0045765	regulation of angiogenesis	biological_process	Q03145;Q91ZV8	2	0.116702
GO:0030507	spectrin binding	molecular_function	Q8C8R3;Q8C1B1	2	0.116702
GO:0032465	regulation of cytokinesis	biological_process	Q9R1C7;E9Q5F9	2	0.116702
GO:1901224	positive regulation of NIK/NF-kappaB signaling	biological_process	P59808;P62908	2	0.116702
GO:0001578	microtubule bundle formation	biological_process	Q922J3;P14873	2	0.12368
GO:0046326	positive regulation of glucose import	biological_process	Q62417;P81122	2	0.12368
GO:2001244	positive regulation of intrinsic apoptotic signaling pathway	biological_process	P70441;Q8K019	2	0.12368
GO:0051928	positive regulation of calcium ion transport	biological_process	P83093;Q8C8R3	2	0.12368
GO:0010498	proteasomal protein catabolic process	biological_process	Q9Z1R2;O70435	2	0.130756
GO:0000184	nuclear-transcribed mRNA catabolic process, nonsense-mediated decay	biological_process	Q9CWZ3;Q9EPU0	2	0.130756
GO:0012501	programmed cell death	biological_process	P56812;Q8CHY6	2	0.130756
GO:0043484	regulation of RNA splicing	biological_process	Q9QX47;Q91YK2	2	0.130756
GO:0086091	regulation of heart rate by cardiac conduction	biological_process	Q8C8R3;Q6PHZ2	2	0.130756
GO:0045739	positive regulation of DNA repair	biological_process	O88622;P62908	2	0.137922
GO:0050767	regulation of neurogenesis	biological_process	Q6ZQ88;Q8R1A4	2	0.137922
GO:0032008	positive regulation of TOR signaling	biological_process	Q6QI06;Q9CQ22	2	0.137922
GO:0006406	mRNA export from nucleus	biological_process	Q3TSG4;O88569	2	0.137922
GO:0005921	gap junction	cellular_component	Q9Z0U1;Q9JKB3	2	0.145172
GO:0043523	regulation of neuron apoptotic process	biological_process	Q9D1F4;Q61937	2	0.145172
GO:0051973	positive regulation of telomerase activity	biological_process	Q9R0Q7;Q9ESX5	2	0.145172
GO:0004693	cyclin-dependent protein serine/threonine kinase activity	molecular_function	Q61136;Q04735	2	0.145172
GO:0035255	ionotropic glutamate receptor binding	molecular_function	P46935;Q64337	2	0.145172
GO:0048514	blood vessel morphogenesis	biological_process	P46935;Q03145	2	0.145172
GO:0032040	small-subunit processome	cellular_component	Q5SSI6;Q8R3N1	2	0.152499
GO:0051453	regulation of intracellular pH	biological_process	Q8BTY2;Q8R4D1	2	0.152499
GO:0070491	repressing transcription factor binding	molecular_function	P52293;Q6NZM9	2	0.152499
GO:0008180	COP9 signalosome	cellular_component	P11499;Q8R1A4	2	0.152499
GO:0000118	histone deacetylase complex	cellular_component	Q6NZM9;Q9WU42	2	0.159897
GO:0032420	stereocilium	cellular_component	Q8BTY2;P70441	2	0.159897
GO:0002027	regulation of heart rate	biological_process	Q01063;Q8C8R3	2	0.159897
GO:0070888	E-box binding	molecular_function	Q64318;O35185	2	0.167359
GO:0035861	site of double-strand break	cellular_component	Q6PR54;Q01853	2	0.167359
GO:0043122	regulation of I-kappaB kinase/NF-kappaB signaling	biological_process	Q64337;Q8K3K8	2	0.167359
GO:0070534	protein K63-linked ubiquitination	biological_process	P46935;Q69ZR2	2	0.167359
GO:0000186	activation of MAPKK activity	biological_process	Q5F2E8;Q9ESL4	2	0.17488
GO:0007492	endoderm development	biological_process	Q3UHC0;P98078	2	0.17488
GO:0050772	positive regulation of axonogenesis	biological_process	Q63932;B2RXS4	2	0.17488
GO:0048701	embryonic cranial skeleton morphogenesis	biological_process	E9Q5F9;Q61850	2	0.17488
GO:0005484	SNAP receptor activity	molecular_function	Q9ER00;Q8VDS8	2	0.182454
GO:0007040	lysosome organization	biological_process	Q9CQ22;Q8BUK6	2	0.182454
GO:0016788	hydrolase activity, acting on ester bonds	molecular_function	Q923B1;P35689	2	0.182454
GO:0010634	positive regulation of epithelial cell migration	biological_process	Q99P72;P05627	2	0.182454
GO:0001707	mesoderm formation	biological_process	Q9DBC7;Q9QXZ0	2	0.182454
GO:0000723	telomere maintenance	biological_process	Q9QZD4;Q6PR54	2	0.190074
GO:0031941	filamentous actin	cellular_component	Q5SXY1;P53349	2	0.190074
GO:0016358	dendrite development	biological_process	P14873;Q9QYR6	2	0.190074
GO:0051020	GTPase binding	molecular_function	Q9CQ22;O08539	2	0.190074
GO:0032012	regulation of ARF protein signal transduction	biological_process	Q7SIG6;Q9JLQ2	2	0.190074
GO:0003281	ventricular septum development	biological_process	Q69ZR2;Q8K310	2	0.190074
GO:0006289	nucleotide-excision repair	biological_process	P35689;Q9QZD4	2	0.197737
GO:0032154	cleavage furrow	cellular_component	Q9ERG0;Q61879	2	0.197737
GO:0009306	protein secretion	biological_process	Q8BI84;Q91ZV0	2	0.197737
GO:0048863	stem cell differentiation	biological_process	Q80U78;E9Q5F9	2	0.205436
GO:0043507	positive regulation of JUN kinase activity	biological_process	P62908;P59808	2	0.205436
GO:0051898	negative regulation of protein kinase B signaling	biological_process	P70441;Q03145	2	0.205436
GO:0014911	positive regulation of smooth muscle cell migration	biological_process	Q6PHZ2;Q6NZM9	2	0.205436
GO:0051879	Hsp90 protein binding	molecular_function	P62908;Q9R0Q7	2	0.205436
GO:0050714	positive regulation of protein secretion	biological_process	Q61879;Q9R0Q1	2	0.213168
GO:0030199	collagen fibril organization	biological_process	Q8BI84;Q61850	2	0.213168
GO:0051017	actin filament bundle assembly	biological_process	Q61879;Q9ERG0	2	0.220926
GO:0071560	cellular response to transforming growth factor beta stimulus	biological_process	P98078;P70398	2	0.220926
GO:0046034	ATP metabolic process	biological_process	Q06185;Q01853	2	0.228707
GO:0045740	positive regulation of DNA replication	biological_process	Q61937;P05627	2	0.228707
GO:0019843	rRNA binding	molecular_function	O54724;Q61937	2	0.228707
GO:0004857	enzyme inhibitor activity	molecular_function	Q9DBR7;Q9Z204	2	0.228707
GO:0032993	protein-DNA complex	cellular_component	Q6PDQ2;Q61937	2	0.252143
GO:0030838	positive regulation of actin filament polymerization	biological_process	Q6QI06;P53349	2	0.252143
GO:0009411	response to UV	biological_process	P35689;Q9QZD4	2	0.252143
GO:0007565	female pregnancy	biological_process	Q64735;Q80VP1	2	0.252143
GO:0048286	lung alveolus development	biological_process	Q9D4H9;Q924A2	2	0.252143
GO:0016459	myosin complex	cellular_component	Q61879;Q9QY06	2	0.252143
GO:0030864	cortical actin cytoskeleton	cellular_component	Q6P6I6;E9Q394	2	0.252143
GO:0001102	RNA polymerase II activating transcription factor binding	molecular_function	P05627;O35185	2	0.259973
GO:0045111	intermediate filament cytoskeleton	cellular_component	Q8K1N2;Q9QXS1	2	0.259973
GO:0001046	core promoter sequence-specific DNA binding	molecular_function	Q569Z6;P32442	2	0.259973
GO:0001890	placenta development	biological_process	O35516;P11499	2	0.259973
GO:0007193	adenylate cyclase-inhibiting G protein-coupled receptor signaling pathway	biological_process	Q9WTQ5;Q3TIR3	2	0.267804
GO:0035064	methylated histone binding	molecular_function	Q61687;Q9WTU0	2	0.267804
GO:0031201	SNARE complex	cellular_component	Q8VDS8;Q9ER00	2	0.275635
GO:0030216	keratinocyte differentiation	biological_process	Q03145;Q4G0F8	2	0.275635
GO:0007162	negative regulation of cell adhesion	biological_process	B2RXS4;Q8BI84	2	0.275635
GO:0009898	cytoplasmic side of plasma membrane	cellular_component	Q63932;Q91ZU6	2	0.283461
GO:0071347	cellular response to interleukin-1	biological_process	Q9EPU0;Q9WV02	2	0.283461
GO:0048365	Rac GTPase binding	molecular_function	Q8BK67;Q8R1A4	2	0.29128
GO:0035176	social behavior	biological_process	Q924A2;Q9R0L6	2	0.29128
GO:0000281	mitotic cytokinesis	biological_process	Q61879;Q9QX47	2	0.29128
GO:0000045	autophagosome assembly	biological_process	Q9ER00;Q9ESK9	2	0.299087
GO:0030276	clathrin binding	molecular_function	P98078;Q9R0Q1	2	0.306881
GO:0060348	bone development	biological_process	E9Q394;Q8BK03	2	0.314658
GO:0046332	SMAD binding	molecular_function	P98078;O35295	2	0.314658
GO:0048704	embryonic skeletal system morphogenesis	biological_process	Q64318;Q61850	2	0.314658
GO:0000049	tRNA binding	molecular_function	Q8C1Z8;Q8CCP0	2	0.322415
GO:0031532	actin cytoskeleton reorganization	biological_process	Q6QI06;Q3UU96	2	0.322415
GO:0071230	cellular response to amino acid stimulus	biological_process	Q9CQ22;Q64318	2	0.322415
GO:0001558	regulation of cell growth	biological_process	Q6PHZ2;Q9CQ22	2	0.33015
GO:0003684	damaged DNA binding	molecular_function	P62908;Q9QZD4	2	0.33015
GO:0030593	neutrophil chemotaxis	biological_process	P10923;Q01063	2	0.337861
GO:0005080	protein kinase C binding	molecular_function	Q64337;Q99NH2	2	0.337861
GO:0000502	proteasome complex	cellular_component	Q01853;O70435	2	0.345544
GO:0000149	SNARE binding	molecular_function	Q9ER00;Q8CI71	2	0.360821
GO:0006302	double-strand break repair	biological_process	Q01853;P58871	2	0.368411
GO:0043130	ubiquitin binding	molecular_function	Q64337;Q8K3K8	2	0.368411
GO:0045860	positive regulation of protein kinase activity	biological_process	Q61937;P47955	2	0.375964
GO:0000082	G1/S transition of mitotic cell cycle	biological_process	Q9ERU9;Q6PHZ2	2	0.375964
GO:0060395	SMAD protein signal transduction	biological_process	P05627;Q8C2Q3	2	0.383481
GO:0006906	vesicle fusion	biological_process	Q9R0Q1;Q9ER00	2	0.383481
GO:0005200	structural constituent of cytoskeleton	molecular_function	Q9QXS1;P26039	2	0.383481
GO:0001649	osteoblast differentiation	biological_process	P10923;Q03145	2	0.390958
GO:0001938	positive regulation of endothelial cell proliferation	biological_process	Q6QI06;P05627	2	0.390958
GO:0048146	positive regulation of fibroblast proliferation	biological_process	P47930;P05627	2	0.390958
GO:0007612	learning	biological_process	P05627;Q924A2	2	0.390958
GO:0022008	neurogenesis	biological_process	Q9JJG0;P97360	2	0.398395
GO:0042733	embryonic digit morphogenesis	biological_process	Q60707;Q9ESL4	2	0.398395
GO:0097110	scaffold protein binding	molecular_function	O08784;Q63932	2	0.405789
GO:0007517	muscle organ development	biological_process	P48678;P42128	2	0.405789
GO:0032956	regulation of actin cytoskeleton organization	biological_process	Q5F2E8;Q6QI06	2	0.405789
GO:0045669	positive regulation of osteoblast differentiation	biological_process	Q3TJD7;P48678	2	0.413139
GO:0001570	vasculogenesis	biological_process	Q03145;E9Q5F9	2	0.413139
GO:0005089	Rho guanyl-nucleotide exchange factor activity	molecular_function	E9Q394;Q8R4H2	2	0.413139
GO:0070373	negative regulation of ERK1 and ERK2 cascade	biological_process	P98078;P70441	2	0.420444
GO:0071944	cell periphery	cellular_component	P70441;Q76LS9	2	0.420444
GO:0001750	photoreceptor outer segment	cellular_component	Q9QYR6;P14873	2	0.427703
GO:0007018	microtubule-based movement	biological_process	O88487;Q9QXL1	2	0.427703
GO:0031647	regulation of protein stability	biological_process	Q8C8R3;Q61937	2	0.427703
GO:0045732	positive regulation of protein catabolic process	biological_process	P46935;Q01853	2	0.427703
GO:0050680	negative regulation of epithelial cell proliferation	biological_process	Q61937;P98078	2	0.427703
GO:0016605	PML body	cellular_component	Q61687;Q64337	2	0.434913
GO:0018107	peptidyl-threonine phosphorylation	biological_process	Q6PHZ2;Q9Z1W9	2	0.434913
GO:0046330	positive regulation of JNK cascade	biological_process	Q9ESK9;Q5F2E8	2	0.434913
GO:0000724	double-strand break repair via homologous recombination	biological_process	Q80XU3;Q9QZD4	2	0.442074
GO:0048812	neuron projection morphogenesis	biological_process	P97820;O70305	2	0.442074
GO:0019898	extrinsic component of membrane	cellular_component	Q9R0Q1;Q9Z1W9	2	0.442074
GO:0043010	camera-type eye development	biological_process	P53349;Q61850	2	0.442074
GO:0032436	positive regulation of proteasomal ubiquitin-dependent protein catabolic process	biological_process	Q01853;P98078	2	0.449185
GO:0042632	cholesterol homeostasis	biological_process	Q9CQ22;Q91ZV0	2	0.449185
GO:0043087	regulation of GTPase activity	biological_process	Q6QI06;B2RXS4	2	0.463253
GO:0031434	mitogen-activated protein kinase kinase binding	molecular_function	Q03145;P53349	2	0.463253
GO:0006812	cation transport	biological_process	Q8R4D1;Q9EPE9	2	0.470207
GO:0008584	male gonad development	biological_process	Q99L45;Q9JKB3	2	0.470207
GO:0031234	extrinsic component of cytoplasmic side of plasma membrane	cellular_component	Q80VP1;Q04735	2	0.470207
GO:0016779	nucleotidyltransferase activity	molecular_function	Q5BLK4;Q99L43	2	0.470207
GO:0045665	negative regulation of neuron differentiation	biological_process	Q99P72;Q9EST3	2	0.477107
GO:0032869	cellular response to insulin stimulus	biological_process	P81122;Q62417	2	0.477107
GO:0050727	regulation of inflammatory response	biological_process	Q9Z1W9;Q6QI06	2	0.483952
GO:0009790	embryo development	biological_process	Q9Z1R2;Q6QI06	2	0.483952
GO:0016579	protein deubiquitination	biological_process	P70398;Q01853	2	0.490742
GO:0007417	central nervous system development	biological_process	Q91ZV8;Q64318	2	0.504151
GO:0033138	positive regulation of peptidyl-serine phosphorylation	biological_process	P58871;Q8R1A4	2	0.51077
GO:0000922	spindle pole	cellular_component	A2APB8;Q8VEJ9	2	0.51077
GO:0071346	cellular response to interferon-gamma	biological_process	Q8R361;Q62523	2	0.51077
GO:0051213	dioxygenase activity	molecular_function	Q3TSG4;Q9WTU0	2	0.51733
GO:0008013	beta-catenin binding	molecular_function	P26231;P70441	2	0.51733
GO:0001933	negative regulation of protein phosphorylation	biological_process	Q9Z1W9;Q6ZPR6	2	0.530275
GO:0005930	axoneme	cellular_component	P27546;Q9DBC7	2	0.530275
GO:0051897	positive regulation of protein kinase B signaling	biological_process	Q99P72;Q6QI06	2	0.555449
GO:0051117	ATPase binding	molecular_function	Q01063;Q8C8R3	2	0.561592
GO:0051291	protein heterooligomerization	biological_process	P26231;Q64337	2	0.585552
GO:0055037	recycling endosome	cellular_component	Q8R361;Q8CI71	2	0.591389
GO:0007156	homophilic cell adhesion via plasma membrane adhesion molecules	biological_process	B2RXS4;P97326	2	0.60288
GO:0005543	phospholipid binding	molecular_function	Q9R0Q1;P14873	2	0.60288
GO:0042277	peptide binding	molecular_function	P14869;Q6PFD9	2	0.614125
GO:0090090	negative regulation of canonical Wnt signaling pathway	biological_process	P97855;P98078	2	0.625125
GO:0004175	endopeptidase activity	molecular_function	O70435;Q9EP97	2	0.630534
GO:0045666	positive regulation of neuron differentiation	biological_process	P14873;Q64318	2	0.635881
GO:0030336	negative regulation of cell migration	biological_process	Q8BI84;P70441	2	0.651561
GO:0005178	integrin binding	molecular_function	P26039;P98078	2	0.651561
GO:0001822	kidney development	biological_process	Q9Z1R2;Q61850	2	0.6667
GO:0006869	lipid transport	biological_process	Q80X80;Q9JMD3	2	0.6667
GO:0043195	terminal bouton	cellular_component	Q80VP1;O54774	2	0.671627
GO:0051092	positive regulation of NF-kappaB transcription factor activity	biological_process	P62908;Q61937	2	0.699961
GO:0000209	protein polyubiquitination	biological_process	P59808;P46935	2	0.708945
GO:0006814	sodium ion transport	biological_process	Q8R4D1;Q8BTY2	2	0.717704
GO:0002020	protease binding	molecular_function	P05064;P51125	2	0.730427
GO:0042593	glucose homeostasis	biological_process	Q9WU42;Q80XU3	2	0.74266
GO:0006813	potassium ion transport	biological_process	Q8R4D1;Q9WVL3	2	0.746632
GO:0007601	visual perception	biological_process	Q9DBX2;Q8BTY2	2	0.75055
GO:0043204	perikaryon	cellular_component	O88569;P14873	2	0.761995
GO:0004721	phosphoprotein phosphatase activity	molecular_function	Q9DBR7;Q62130	2	0.769371
GO:0006816	calcium ion transport	biological_process	P83093;Q6PHZ2	2	0.786945
GO:0007605	sensory perception of sound	biological_process	P70441;Q9QYR6	2	0.796916
GO:0031982	vesicle	cellular_component	P10923;Q9ER00	2	0.815628
GO:0030141	secretory granule	cellular_component	Q8R361;Q9R0Q1	2	0.815628
GO:0012505	endomembrane system	cellular_component	Q99P72;Q9ER00	2	0.827233
GO:0043410	positive regulation of MAPK cascade	biological_process	Q03145;Q9CQ22	2	0.83003
GO:0005741	mitochondrial outer membrane	cellular_component	Q8R361;Q8BK03	2	0.840815
GO:0051607	defense response to virus	biological_process	E9Q5F9;Q8BZR9	2	0.843413
GO:0008168	methyltransferase activity	molecular_function	E9Q5F9;Q8C1Z8	2	0.860546
GO:0032259	methylation	biological_process	E9Q5F9;Q8C1Z8	2	0.865117
GO:0005975	carbohydrate metabolic process	biological_process	O88622;Q9DCL8	2	0.903825
GO:0016323	basolateral plasma membrane	cellular_component	Q9Z1W9;Q8BTY2	2	0.911738
GO:0004888	transmembrane signaling receptor activity	molecular_function	Q03145;Q91ZV8	2	0.94192
GO:0005929	cilium	cellular_component	Q9JMD3;O35516	2	0.976388
GO:0006954	inflammatory response	biological_process	Q9Z2B9;Q03145	2	0.994197
GO:0005102	signaling receptor binding	molecular_function	Q9Z1R2;P70441	2	0.998469
GO:0008152	metabolic process	biological_process	Q91YL3;P10518	2	0.999133
GO:0006629	lipid metabolic process	biological_process	Q9R0Q7;Q99L43	2	0.999531
GO:0003824	catalytic activity	molecular_function	P10518;P35689	2	0.999575
GO:0019062	virion attachment to host cell	biological_process	P11499	1	0.0210341
GO:0060382	regulation of DNA strand elongation	biological_process	Q80XU3	1	0.0210341
GO:1901725	regulation of histone deacetylase activity	biological_process	Q6PHZ2	1	0.0210341
GO:1904178	negative regulation of adipose tissue development	biological_process	P48678	1	0.0210341
GO:1900044	regulation of protein K63-linked ubiquitination	biological_process	P59808	1	0.0210341
GO:0070650	actin filament bundle distribution	biological_process	Q61879	1	0.0210341
GO:1905943	negative regulation of formation of growth cone in injured axon	biological_process	Q99P72	1	0.0210341
GO:0004642	phosphoribosylformylglycinamidine synthase activity	molecular_function	Q5SUR0	1	0.0210341
GO:0070987	error-free translesion synthesis	biological_process	Q01853	1	0.0210341
GO:0002044	blood vessel endothelial cell migration involved in intussusceptive angiogenesis	biological_process	Q9WU40	1	0.0210341
GO:0090239	regulation of histone H4 acetylation	biological_process	Q8C1D8	1	0.0210341
GO:0072011	glomerular endothelium development	biological_process	Q61850	1	0.0210341
GO:0004655	porphobilinogen synthase activity	molecular_function	P10518	1	0.0210341
GO:0036363	transforming growth factor beta activation	biological_process	Q61810	1	0.0210341
GO:1990707	nuclear subtelomeric heterochromatin	cellular_component	Q61687	1	0.0210341
GO:1901211	negative regulation of cardiac chamber formation	biological_process	Q60707	1	0.0210341
GO:0061343	cell adhesion involved in heart morphogenesis	biological_process	Q8BLU0	1	0.0210341
GO:1905580	positive regulation of ERBB3 signaling pathway	biological_process	Q99P72	1	0.0210341
GO:0032201	telomere maintenance via semi-conservative replication	biological_process	Q9EPU0	1	0.0210341
GO:1990147	talin binding	molecular_function	O70161	1	0.0210341
GO:1901898	negative regulation of relaxation of cardiac muscle	biological_process	Q01063	1	0.0210341
GO:1990826	nucleoplasmic periphery of the nuclear pore complex	cellular_component	Q9Z204	1	0.0210341
GO:1900112	regulation of histone H3-K9 trimethylation	biological_process	Q61687	1	0.0210341
GO:0004549	tRNA-specific ribonuclease activity	molecular_function	Q80Y81	1	0.0210341
GO:0045738	negative regulation of DNA repair	biological_process	P62908	1	0.0210341
GO:0061481	response to TNF agonist	biological_process	P62908	1	0.0210341
GO:1905634	regulation of protein localization to chromatin	biological_process	E9Q5F9	1	0.0210341
GO:0008419	RNA lariat debranching enzyme activity	molecular_function	Q923B1	1	0.0210341
GO:0060735	regulation of eIF2 alpha phosphorylation by dsRNA	biological_process	Q61937	1	0.0210341
GO:1904813	ficolin-1-rich granule lumen	cellular_component	Q01853	1	0.0210341
GO:0032358	oxidized pyrimidine DNA binding	molecular_function	P62908	1	0.0210341
GO:0072319	vesicle uncoating	biological_process	Q8VEJ9	1	0.0210341
GO:0035128	post-embryonic forelimb morphogenesis	biological_process	Q61687	1	0.0210341
GO:0090560	2-(3-amino-3-carboxypropyl)histidine synthase activity	molecular_function	Q9CR25	1	0.0210341
GO:2000374	regulation of oxygen metabolic process	biological_process	Q99KR6	1	0.0210341
GO:1901021	positive regulation of calcium ion transmembrane transporter activity	biological_process	Q8C8R3	1	0.0210341
GO:0010464	regulation of mesenchymal cell proliferation	biological_process	Q64318	1	0.0210341
GO:0072684	mitochondrial tRNA 3'-trailer cleavage, endonucleolytic	biological_process	Q80Y81	1	0.0210341
GO:0036309	protein localization to M-band	biological_process	Q8C8R3	1	0.0210341
GO:0060620	regulation of cholesterol import	biological_process	Q9CQ22	1	0.0210341
GO:0035508	positive regulation of myosin-light-chain-phosphatase activity	biological_process	Q9DBR7	1	0.0210341
GO:0060699	regulation of endoribonuclease activity	biological_process	Q61937	1	0.0210341
GO:0040034	regulation of development, heterochronic	biological_process	P18608	1	0.0210341
GO:0060987	lipid tube	cellular_component	O08539	1	0.0210341
GO:0072365	regulation of cellular ketone metabolic process by negative regulation of transcription from RNA polymerase II promoter	biological_process	Q9WU42	1	0.0210341
GO:0034763	negative regulation of transmembrane transport	biological_process	Q99LJ0	1	0.0210341
GO:0090210	regulation of establishment of blood-brain barrier	biological_process	Q91ZV8	1	0.0210341
GO:0016182	synaptic vesicle budding from endosome	biological_process	O54774	1	0.0210341
GO:0098835	presynaptic endocytic zone membrane	cellular_component	Q3UQN2	1	0.0210341
GO:0001155	TFIIIA-class transcription factor binding	molecular_function	Q8K3K8	1	0.0210341
GO:1990968	modulation by host of RNA binding by virus	biological_process	Q80XU3	1	0.0210341
GO:1905768	negative regulation of double-stranded telomeric DNA binding	biological_process	Q9QZD4	1	0.0210341
GO:0033979	box H/ACA snoRNA metabolic process	biological_process	Q9ESX5	1	0.0210341
GO:0010859	calcium-dependent cysteine-type endopeptidase inhibitor activity	molecular_function	P51125	1	0.0210341
GO:1904238	pericyte cell differentiation	biological_process	Q03145	1	0.0210341
GO:0009225	nucleotide-sugar metabolic process	biological_process	O88622	1	0.0210341
GO:0061857	endoplasmic reticulum stress-induced pre-emptive quality control	biological_process	Q9Z1R2	1	0.0210341
GO:0072389	flavin adenine dinucleotide catabolic process	biological_process	Q01853	1	0.0210341
GO:0060465	pharynx development	biological_process	Q60707	1	0.0210341
GO:1901581	negative regulation of telomeric RNA transcription from RNA pol II promoter	biological_process	Q61687	1	0.0210341
GO:0070975	FHA domain binding	molecular_function	Q5PSV9	1	0.0210341
GO:0061162	establishment of monopolar cell polarity	biological_process	P14873	1	0.0210341
GO:0098901	regulation of cardiac muscle cell action potential	biological_process	Q6PHZ2	1	0.0210341
GO:0034398	telomere tethering at nuclear periphery	biological_process	Q6PFD9	1	0.0210341
GO:0035872	nucleotide-binding domain, leucine rich repeat containing receptor signaling pathway	biological_process	Q99KR6	1	0.0210341
GO:0070060	'de novo' actin filament nucleation	biological_process	Q9QXM1	1	0.0210341
GO:0010874	regulation of cholesterol efflux	biological_process	Q9CQ22	1	0.0210341
GO:0036371	protein localization to T-tubule	biological_process	Q8C8R3	1	0.0210341
GO:0070586	cell-cell adhesion involved in gastrulation	biological_process	Q3TIR3	1	0.0210341
GO:0048694	positive regulation of collateral sprouting of injured axon	biological_process	Q99P72	1	0.0210341
GO:1902498	regulation of protein autoubiquitination	biological_process	P59808	1	0.0210341
GO:0034506	chromosome, centromeric core domain	cellular_component	Q8BK67	1	0.0210341
GO:2001272	positive regulation of cysteine-type endopeptidase activity involved in execution phase of apoptosis	biological_process	P62908	1	0.0210341
GO:0086066	atrial cardiac muscle cell to AV node cell communication	biological_process	Q8C8R3	1	0.0210341
GO:0055024	regulation of cardiac muscle tissue development	biological_process	Q9ET78	1	0.0210341
GO:0000495	box H/ACA snoRNA 3'-end processing	biological_process	Q9ESX5	1	0.0210341
GO:0097198	histone H3-K36 trimethylation	biological_process	E9Q5F9	1	0.0210341
GO:0021698	cerebellar cortex structural organization	biological_process	P70398	1	0.0210341
GO:1990428	miRNA transport	biological_process	O88569	1	0.0210341
GO:1900169	regulation of glucocorticoid mediated signaling pathway	biological_process	E9Q394	1	0.0210341
GO:1903007	positive regulation of Lys63-specific deubiquitinase activity	biological_process	Q01853	1	0.0210341
GO:0086070	SA node cell to atrial cardiac muscle cell communication	biological_process	Q8C8R3	1	0.0210341
GO:0032412	regulation of ion transmembrane transporter activity	biological_process	Q80SW1	1	0.0210341
GO:0051685	maintenance of ER location	biological_process	Q6P6I6	1	0.0210341
GO:1990969	modulation by host of viral RNA-binding transcription factor activity	biological_process	Q80XU3	1	0.0210341
GO:0072356	chromosome passenger complex localization to kinetochore	biological_process	Q8BK67	1	0.0210341
GO:1902546	positive regulation of DNA N-glycosylase activity	biological_process	P62908	1	0.0210341
GO:1901582	positive regulation of telomeric RNA transcription from RNA pol II promoter	biological_process	Q61687	1	0.0210341
GO:0060035	notochord cell development	biological_process	Q03145	1	0.0210341
GO:1902605	heterotrimeric G-protein complex assembly	biological_process	Q9DBX2	1	0.0210341
GO:0051960	regulation of nervous system development	biological_process	Q99P72	1	0.0210341
GO:0097291	renal phosphate ion absorption	biological_process	P70441	1	0.0210341
GO:0086023	adenylate cyclase-activating adrenergic receptor signaling pathway involved in heart process	biological_process	E9Q394	1	0.0210341
GO:1901208	negative regulation of heart looping	biological_process	Q60707	1	0.0210341
GO:0003096	renal sodium ion transport	biological_process	P70441	1	0.0210341
GO:1990827	deaminase binding	molecular_function	Q9Z204	1	0.0210341
GO:2001253	regulation of histone H3-K36 trimethylation	biological_process	Q8C1D8	1	0.0416271
GO:0098830	presynaptic endosome	cellular_component	O54774	1	0.0416271
GO:0032071	regulation of endodeoxyribonuclease activity	biological_process	Q61937	1	0.0416271
GO:0050816	phosphothreonine residue binding	molecular_function	P46935	1	0.0416271
GO:0035507	regulation of myosin-light-chain-phosphatase activity	biological_process	Q9DBR7	1	0.0416271
GO:0048343	paraxial mesodermal cell fate commitment	biological_process	Q61850	1	0.0416271
GO:0002429	immune response-activating cell surface receptor signaling pathway	biological_process	Q9Z1R2	1	0.0416271
GO:0031048	chromatin silencing by small RNA	biological_process	Q80XC6	1	0.0416271
GO:0061723	glycophagy	biological_process	Q9ESK9	1	0.0416271
GO:0032416	negative regulation of sodium:proton antiporter activity	biological_process	P70441	1	0.0416271
GO:0046098	guanine metabolic process	biological_process	Q6ZQ88	1	0.0416271
GO:0000479	endonucleolytic cleavage of tricistronic rRNA transcript (SSU-rRNA, 5.8S rRNA, LSU-rRNA)	biological_process	Q5SWD9	1	0.0416271
GO:0090343	positive regulation of cell aging	biological_process	P48678	1	0.0416271
GO:1902462	positive regulation of mesenchymal stem cell proliferation	biological_process	Q61810	1	0.0416271
GO:0032682	negative regulation of chemokine production	biological_process	Q03145	1	0.0416271
GO:0035441	cell migration involved in vasculogenesis	biological_process	E9Q5F9	1	0.0416271
GO:1903006	positive regulation of protein K63-linked deubiquitination	biological_process	Q01853	1	0.0416271
GO:0031933	telomeric heterochromatin	cellular_component	Q61687	1	0.0416271
GO:0033275	actin-myosin filament sliding	biological_process	Q9QY06	1	0.0416271
GO:0098888	extrinsic component of presynaptic membrane	cellular_component	Q80VP1	1	0.0416271
GO:0004649	poly(ADP-ribose) glycohydrolase activity	molecular_function	O88622	1	0.0416271
GO:0097152	mesenchymal cell apoptotic process	biological_process	P97360	1	0.0416271
GO:0031134	sister chromatid biorientation	biological_process	Q8K327	1	0.0416271
GO:0008534	oxidized purine nucleobase lesion DNA N-glycosylase activity	molecular_function	P62908	1	0.0416271
GO:0033184	positive regulation of histone ubiquitination	biological_process	Q6ZQ88	1	0.0416271
GO:0000294	nuclear-transcribed mRNA catabolic process, endonucleolytic cleavage-dependent decay	biological_process	Q9EPU0	1	0.0416271
GO:0090158	endoplasmic reticulum membrane organization	biological_process	Q8VDS8	1	0.0416271
GO:0044753	amphisome	cellular_component	Q64337	1	0.0416271
GO:1990116	ribosome-associated ubiquitin-dependent protein catabolic process	biological_process	Q8CCP0	1	0.0416271
GO:1990112	RQC complex	cellular_component	Q8CCP0	1	0.0416271
GO:0061188	negative regulation of chromatin silencing at rDNA	biological_process	Q9WTU0	1	0.0416271
GO:0010611	regulation of cardiac muscle hypertrophy	biological_process	E9Q394	1	0.0416271
GO:0043247	telomere maintenance in response to DNA damage	biological_process	Q6PR54	1	0.0416271
GO:2001162	positive regulation of histone H3-K79 methylation	biological_process	Q62018	1	0.0416271
GO:0060560	developmental growth involved in morphogenesis	biological_process	Q60707	1	0.0416271
GO:0097413	Lewy body	cellular_component	Q64337	1	0.0416271
GO:1904908	negative regulation of maintenance of mitotic sister chromatid cohesion, telomeric	biological_process	Q61687	1	0.0416271
GO:1903902	positive regulation of viral life cycle	biological_process	Q8VEJ9	1	0.0416271
GO:0050780	dopamine receptor binding	molecular_function	P70441	1	0.0416271
GO:0060988	lipid tube assembly	biological_process	O08539	1	0.0416271
GO:1990730	VCP-NSFL1C complex	cellular_component	Q01853	1	0.0416271
GO:0035800	deubiquitinase activator activity	molecular_function	Q01853	1	0.0416271
GO:0033292	T-tubule organization	biological_process	Q8C8R3	1	0.0416271
GO:1905408	negative regulation of creatine transmembrane transporter activity	biological_process	Q9Z1W9	1	0.0416271
GO:1905663	positive regulation of telomerase RNA reverse transcriptase activity	biological_process	O88569	1	0.0416271
GO:0046058	cAMP metabolic process	biological_process	Q03145	1	0.0416271
GO:1901315	negative regulation of histone H2A K63-linked ubiquitination	biological_process	G5E870	1	0.0416271
GO:2001045	negative regulation of integrin-mediated signaling pathway	biological_process	P26231	1	0.0416271
GO:0031673	H zone	cellular_component	Q91ZU6	1	0.0416271
GO:0031022	nuclear migration along microfilament	biological_process	Q8BJS4	1	0.0416271
GO:0016246	RNA interference	biological_process	Q80XC6	1	0.0416271
GO:1901019	regulation of calcium ion transmembrane transporter activity	biological_process	Q8C8R3	1	0.0416271
GO:0071159	NF-kappaB complex	cellular_component	P62908	1	0.0416271
GO:1990705	cholangiocyte proliferation	biological_process	O35516	1	0.0416271
GO:0097676	histone H3-K36 dimethylation	biological_process	E9Q5F9	1	0.0416271
GO:0034057	RNA strand-exchange activity	molecular_function	Q8BGD9	1	0.0416271
GO:0045967	negative regulation of growth rate	biological_process	O35516	1	0.0416271
GO:0097010	eukaryotic translation initiation factor 4F complex assembly	biological_process	Q8BGD9	1	0.0416271
GO:0007521	muscle cell fate determination	biological_process	Q60707	1	0.0416271
GO:0005818	aster	cellular_component	A2APB8	1	0.0416271
GO:1905719	protein localization to perinuclear region of cytoplasm	biological_process	Q64337	1	0.0416271
GO:0051012	microtubule sliding	biological_process	P27546	1	0.0416271
GO:0042790	nucleolar large rRNA transcription by RNA polymerase I	biological_process	O08784	1	0.0416271
GO:0034728	nucleosome organization	biological_process	E9Q5F9	1	0.0416271
GO:1904854	proteasome core complex binding	molecular_function	P10518	1	0.0416271
GO:0030666	endocytic vesicle membrane	cellular_component	Q6PHZ2	1	0.0416271
GO:0048332	mesoderm morphogenesis	biological_process	E9Q5F9	1	0.0416271
GO:0048320	axial mesoderm formation	biological_process	Q03145	1	0.0416271
GO:0098890	extrinsic component of postsynaptic membrane	cellular_component	Q80VP1	1	0.0416271
GO:1905552	positive regulation of protein localization to endoplasmic reticulum	biological_process	Q99P72	1	0.0416271
GO:0034635	glutathione transport	biological_process	P70441	1	0.0416271
GO:0044062	regulation of excretion	biological_process	P70441	1	0.0416271
GO:2000584	negative regulation of platelet-derived growth factor receptor-alpha signaling pathway	biological_process	Q9D4H9	1	0.0416271
GO:1902850	microtubule cytoskeleton organization involved in mitosis	biological_process	E9Q5F9	1	0.0416271
GO:0090367	negative regulation of mRNA modification	biological_process	Q9Z204	1	0.0416271
GO:0016024	CDP-diacylglycerol biosynthetic process	biological_process	Q99L43	1	0.0416271
GO:0015817	histidine transport	biological_process	Q91W98	1	0.0416271
GO:1902257	negative regulation of apoptotic process involved in outflow tract morphogenesis	biological_process	Q61850	1	0.0416271
GO:1902117	positive regulation of organelle assembly	biological_process	Q8VDS8	1	0.0416271
GO:0061709	reticulophagy	biological_process	Q9ESK9	1	0.0416271
GO:2000791	negative regulation of mesenchymal cell proliferation involved in lung development	biological_process	Q9D4H9	1	0.0416271
GO:2000582	positive regulation of ATP-dependent microtubule motor activity, plus-end-directed	biological_process	O88487	1	0.0416271
GO:0035515	oxidative RNA demethylase activity	molecular_function	Q3TSG4	1	0.0416271
GO:0042781	3'-tRNA processing endoribonuclease activity	molecular_function	Q80Y81	1	0.0416271
GO:0044861	protein transport into plasma membrane raft	biological_process	Q922J3	1	0.0416271
GO:0005924	cell-substrate adherens junction	cellular_component	Q62417	1	0.0416271
GO:2000866	positive regulation of estradiol secretion	biological_process	P10923	1	0.0416271
GO:0010872	regulation of cholesterol esterification	biological_process	Q9CQ22	1	0.0416271
GO:0021506	anterior neuropore closure	biological_process	Q8CHY6	1	0.0416271
GO:0034414	tRNA 3'-trailer cleavage, endonucleolytic	biological_process	Q80Y81	1	0.0416271
GO:0086003	cardiac muscle cell contraction	biological_process	Q6PHZ2	1	0.0416271
GO:0033043	regulation of organelle organization	biological_process	Q8C1B1	1	0.0416271
GO:0098907	regulation of SA node cell action potential	biological_process	Q8C8R3	1	0.0416271
GO:0098885	modification of postsynaptic actin cytoskeleton	biological_process	Q61879	1	0.0416271
GO:0021592	fourth ventricle development	biological_process	Q61879	1	0.0416271
GO:0016441	posttranscriptional gene silencing	biological_process	Q80U78	1	0.0416271
GO:0050658	RNA transport	biological_process	O88569	1	0.0416271
GO:0030692	Noc4p-Nop14p complex	cellular_component	Q8R3N1	1	0.0416271
GO:0045200	establishment of neuroblast polarity	biological_process	Q8R1A4	1	0.0416271
GO:0061752	telomeric repeat-containing RNA binding	molecular_function	Q6ZQ88	1	0.0416271
GO:0097340	inhibition of cysteine-type endopeptidase activity	biological_process	P51125	1	0.0416271
GO:0036258	multivesicular body assembly	biological_process	Q8VEJ9	1	0.0617881
GO:0061084	negative regulation of protein refolding	biological_process	Q9DBX2	1	0.0617881
GO:1902856	negative regulation of non-motile cilium assembly	biological_process	P27546	1	0.0617881
GO:0032079	positive regulation of endodeoxyribonuclease activity	biological_process	P62908	1	0.0617881
GO:0046666	retinal cell programmed cell death	biological_process	Q8BTY2	1	0.0617881
GO:0060334	regulation of interferon-gamma-mediated signaling pathway	biological_process	P11499	1	0.0617881
GO:0031417	NatC complex	cellular_component	Q9D2U5	1	0.0617881
GO:0005899	insulin receptor complex	cellular_component	Q62417	1	0.0617881
GO:0001042	RNA polymerase I core binding	molecular_function	O08784	1	0.0617881
GO:2000172	regulation of branching morphogenesis of a nerve	biological_process	Q99P72	1	0.0617881
GO:0061574	ASAP complex	cellular_component	Q9JIX8	1	0.0617881
GO:0006655	phosphatidylglycerol biosynthetic process	biological_process	Q99L43	1	0.0617881
GO:1901255	nucleotide-excision repair involved in interstrand cross-link repair	biological_process	Q9QZD4	1	0.0617881
GO:0048499	synaptic vesicle membrane organization	biological_process	O54774	1	0.0617881
GO:0032387	negative regulation of intracellular transport	biological_process	P14873	1	0.0617881
GO:0006449	regulation of translational termination	biological_process	Q9EPU0	1	0.0617881
GO:0044878	mitotic cytokinesis checkpoint	biological_process	Q8VEJ9	1	0.0617881
GO:0004839	ubiquitin activating enzyme activity	molecular_function	Q02053	1	0.0617881
GO:0007343	egg activation	biological_process	P51125	1	0.0617881
GO:0031328	positive regulation of cellular biosynthetic process	biological_process	Q61937	1	0.0617881
GO:1905394	retromer complex binding	molecular_function	Q6PGL7	1	0.0617881
GO:0070293	renal absorption	biological_process	P70441	1	0.0617881
GO:1904816	positive regulation of protein localization to chromosome, telomeric region	biological_process	Q8CI11	1	0.0617881
GO:0032349	positive regulation of aldosterone biosynthetic process	biological_process	P98078	1	0.0617881
GO:1904378	maintenance of unfolded protein involved in ERAD pathway	biological_process	Q9Z1R2	1	0.0617881
GO:0060502	epithelial cell proliferation involved in lung morphogenesis	biological_process	Q63932	1	0.0617881
GO:0001920	negative regulation of receptor recycling	biological_process	Q8K3K8	1	0.0617881
GO:0006296	nucleotide-excision repair, DNA incision, 5'-to lesion	biological_process	Q9QZD4	1	0.0617881
GO:0034774	secretory granule lumen	cellular_component	Q01853	1	0.0617881
GO:0052905	tRNA (guanine(9)-N(1))-methyltransferase activity	molecular_function	Q8C1Z8	1	0.0617881
GO:0000454	snoRNA guided rRNA pseudouridine synthesis	biological_process	Q9ESX5	1	0.0617881
GO:0005290	L-histidine transmembrane transporter activity	molecular_function	Q91W98	1	0.0617881
GO:0006710	androgen catabolic process	biological_process	P10923	1	0.0617881
GO:0003256	regulation of transcription from RNA polymerase II promoter involved in myocardial precursor cell differentiation	biological_process	Q60707	1	0.0617881
GO:0019046	release from viral latency	biological_process	Q80XU3	1	0.0617881
GO:0050265	RNA uridylyltransferase activity	molecular_function	Q5BLK4	1	0.0617881
GO:0004605	phosphatidate cytidylyltransferase activity	molecular_function	Q99L43	1	0.0617881
GO:0072752	cellular response to rapamycin	biological_process	Q6ZQ58	1	0.0617881
GO:0097100	supercoiled DNA binding	molecular_function	P62908	1	0.0617881
GO:0031440	regulation of mRNA 3'-end processing	biological_process	Q80SW1	1	0.0617881
GO:0004332	fructose-bisphosphate aldolase activity	molecular_function	P05064	1	0.0617881
GO:0048408	epidermal growth factor binding	molecular_function	Q9CQS8	1	0.0617881
GO:0031204	posttranslational protein targeting to membrane, translocation	biological_process	Q9CQS8	1	0.0617881
GO:0098910	regulation of atrial cardiac muscle cell action potential	biological_process	Q8C8R3	1	0.0617881
GO:0051153	regulation of striated muscle cell differentiation	biological_process	Q6NZM9	1	0.0617881
GO:1905323	telomerase holoenzyme complex assembly	biological_process	Q9R0Q7	1	0.0617881
GO:0010748	negative regulation of long-chain fatty acid import across plasma membrane	biological_process	P81122	1	0.0617881
GO:0000720	pyrimidine dimer repair by nucleotide-excision repair	biological_process	P18608	1	0.0617881
GO:2001205	negative regulation of osteoclast development	biological_process	Q9Z0U1	1	0.0617881
GO:0043516	regulation of DNA damage response, signal transduction by p53 class mediator	biological_process	Q61937	1	0.0617881
GO:0042921	glucocorticoid receptor signaling pathway	biological_process	Q9R0Q7	1	0.0617881
GO:0043988	histone H3-S28 phosphorylation	biological_process	Q9Z2B9	1	0.0617881
GO:0090661	box H/ACA telomerase RNP complex	cellular_component	Q9ESX5	1	0.0617881
GO:0010649	regulation of cell communication by electrical coupling	biological_process	Q6PHZ2	1	0.0617881
GO:0005519	cytoskeletal regulatory protein binding	molecular_function	P14873	1	0.0617881
GO:2000298	regulation of Rho-dependent protein serine/threonine kinase activity	biological_process	P98078	1	0.0617881
GO:0098837	postsynaptic recycling endosome	cellular_component	Q9ER00	1	0.0617881
GO:0060338	regulation of type I interferon-mediated signaling pathway	biological_process	P11499	1	0.0617881
GO:2000860	positive regulation of aldosterone secretion	biological_process	P98078	1	0.0617881
GO:0072576	liver morphogenesis	biological_process	O35516	1	0.0617881
GO:0031205	endoplasmic reticulum Sec complex	cellular_component	Q9CQS8	1	0.0617881
GO:0030292	protein tyrosine kinase inhibitor activity	molecular_function	Q6ZPR6	1	0.0617881
GO:0070358	actin polymerization-dependent cell motility	biological_process	Q9QXM1	1	0.0617881
GO:1903774	positive regulation of viral budding via host ESCRT complex	biological_process	Q8VEJ9	1	0.0617881
GO:0035553	oxidative single-stranded RNA demethylation	biological_process	Q3TSG4	1	0.0617881
GO:0004013	adenosylhomocysteinase activity	molecular_function	Q80SW1	1	0.0617881
GO:0070085	glycosylation	biological_process	Q99L43	1	0.0617881
GO:0098534	centriole assembly	biological_process	Q8C2Q3	1	0.0617881
GO:1901666	positive regulation of NAD+ ADP-ribosyltransferase activity	biological_process	P18608	1	0.0617881
GO:0031056	regulation of histone modification	biological_process	O88622	1	0.0617881
GO:0060053	neurofilament cytoskeleton	cellular_component	Q91ZU6	1	0.0617881
GO:2001271	negative regulation of cysteine-type endopeptidase activity involved in execution phase of apoptosis	biological_process	Q99KR6	1	0.0617881
GO:2000405	negative regulation of T cell migration	biological_process	P62046	1	0.0617881
GO:0035622	intrahepatic bile duct development	biological_process	O35516	1	0.0617881
GO:0038024	cargo receptor activity	molecular_function	P98078	1	0.0617881
GO:0070160	tight junction	cellular_component	Q9Z0U1	1	0.0617881
GO:0044614	nuclear pore cytoplasmic filaments	cellular_component	Q6PFD9	1	0.0617881
GO:0031120	snRNA pseudouridine synthesis	biological_process	Q9ESX5	1	0.0617881
GO:0072104	glomerular capillary formation	biological_process	O35516	1	0.0617881
GO:0002176	male germ cell proliferation	biological_process	Q99L45	1	0.0617881
GO:0061649	ubiquitin modification-dependent histone binding	molecular_function	P54103	1	0.0617881
GO:2001257	regulation of cation channel activity	biological_process	Q8C8R3	1	0.0617881
GO:1902953	positive regulation of ER to Golgi vesicle-mediated transport	biological_process	Q8VDS8	1	0.0617881
GO:1905445	positive regulation of clathrin coat assembly	biological_process	Q80VP1	1	0.0617881
GO:0021747	cochlear nucleus development	biological_process	Q8BTY2	1	0.0617881
GO:0098592	cytoplasmic side of apical plasma membrane	cellular_component	Q80X80	1	0.0617881
GO:1902306	negative regulation of sodium ion transmembrane transport	biological_process	Q6PHZ2	1	0.0617881
GO:0097513	myosin II filament	cellular_component	Q61879	1	0.0617881
GO:0021801	cerebral cortex radial glia guided migration	biological_process	Q99P72	1	0.0617881
GO:0021817	nucleokinesis involved in cell motility in cerebral cortex radial glia guided migration	biological_process	Q8BJS4	1	0.0617881
GO:0045159	myosin II binding	molecular_function	P70441	1	0.0617881
GO:0035578	azurophil granule lumen	cellular_component	Q01853	1	0.0617881
GO:0090292	nuclear matrix anchoring at nuclear membrane	biological_process	Q8BJS4	1	0.0617881
GO:0010725	regulation of primitive erythrocyte differentiation	biological_process	Q6ZQ88	1	0.0617881
GO:0061738	late endosomal microautophagy	biological_process	Q8VEJ9	1	0.0617881
GO:0000973	posttranscriptional tethering of RNA polymerase II gene DNA at nuclear periphery	biological_process	Q6PFD9	1	0.0617881
GO:0071818	BAT3 complex	cellular_component	Q9Z1R2	1	0.0617881
GO:0000448	cleavage in ITS2 between 5.8S rRNA and LSU-rRNA of tricistronic rRNA transcript (SSU-rRNA, 5.8S rRNA, LSU-rRNA)	biological_process	Q61937	1	0.0617881
GO:1901897	regulation of relaxation of cardiac muscle	biological_process	Q6PHZ2	1	0.0617881
GO:0005784	Sec61 translocon complex	cellular_component	Q9CQS8	1	0.0815261
GO:1902219	negative regulation of intrinsic apoptotic signaling pathway in response to osmotic stress	biological_process	Q9JKB3	1	0.0815261
GO:0050815	phosphoserine residue binding	molecular_function	P46935	1	0.0815261
GO:1901491	negative regulation of lymphangiogenesis	biological_process	Q03145	1	0.0815261
GO:1900747	negative regulation of vascular endothelial growth factor signaling pathway	biological_process	Q91ZV8	1	0.0815261
GO:0019079	viral genome replication	biological_process	Q01853	1	0.0815261
GO:0016570	histone modification	biological_process	Q62018	1	0.0815261
GO:1903860	negative regulation of dendrite extension	biological_process	Q99P72	1	0.0815261
GO:0000075	cell cycle checkpoint	biological_process	Q9ESL4	1	0.0815261
GO:0016807	cysteine-type carboxypeptidase activity	molecular_function	Q76LS9	1	0.0815261
GO:0060596	mammary placode formation	biological_process	Q60707	1	0.0815261
GO:0033280	response to vitamin D	biological_process	P10923	1	0.0815261
GO:0006189	'de novo' IMP biosynthetic process	biological_process	Q5SUR0	1	0.0815261
GO:0046600	negative regulation of centriole replication	biological_process	Q8C2Q3	1	0.0815261
GO:0060297	regulation of sarcomere organization	biological_process	E9Q394	1	0.0815261
GO:0016281	eukaryotic translation initiation factor 4F complex	cellular_component	Q8BGD9	1	0.0815261
GO:0035470	positive regulation of vascular wound healing	biological_process	Q61850	1	0.0815261
GO:0009838	abscission	biological_process	Q8VEJ9	1	0.0815261
GO:0046625	sphingolipid binding	molecular_function	P53349	1	0.0815261
GO:1901097	negative regulation of autophagosome maturation	biological_process	Q80U62	1	0.0815261
GO:0007000	nucleolus organization	biological_process	E9Q5C9	1	0.0815261
GO:2000741	positive regulation of mesenchymal stem cell differentiation	biological_process	Q61810	1	0.0815261
GO:0051660	establishment of centrosome localization	biological_process	Q6P9Q4	1	0.0815261
GO:0018393	internal peptidyl-lysine acetylation	biological_process	Q9Z1R2	1	0.0815261
GO:0006348	chromatin silencing at telomere	biological_process	Q6PR54	1	0.0815261
GO:0021678	third ventricle development	biological_process	Q61879	1	0.0815261
GO:0043097	pyrimidine nucleoside salvage	biological_process	Q91YL3	1	0.0815261
GO:0044838	cell quiescence	biological_process	Q7TNV0	1	0.0815261
GO:0004691	cAMP-dependent protein kinase activity	molecular_function	E9Q394	1	0.0815261
GO:0030242	autophagy of peroxisome	biological_process	Q9ESK9	1	0.0815261
GO:1990481	mRNA pseudouridine synthesis	biological_process	Q9ESX5	1	0.0815261
GO:0072014	proximal tubule development	biological_process	O35516	1	0.0815261
GO:1900034	regulation of cellular response to heat	biological_process	Q6PHZ2	1	0.0815261
GO:0072553	terminal button organization	biological_process	Q6PDQ2	1	0.0815261
GO:0090170	regulation of Golgi inheritance	biological_process	Q63932	1	0.0815261
GO:0008186	RNA-dependent ATPase activity	molecular_function	B2RR83	1	0.0815261
GO:0060977	coronary vasculature morphogenesis	biological_process	E9Q5F9	1	0.0815261
GO:0071474	cellular hyperosmotic response	biological_process	Q9JKB3	1	0.0815261
GO:2001168	positive regulation of histone H2B ubiquitination	biological_process	Q62018	1	0.0815261
GO:0006407	rRNA export from nucleus	biological_process	Q61937	1	0.0815261
GO:0031118	rRNA pseudouridine synthesis	biological_process	Q9ESX5	1	0.0815261
GO:0010571	positive regulation of nuclear cell cycle DNA replication	biological_process	Q61687	1	0.0815261
GO:2001032	regulation of double-strand break repair via nonhomologous end joining	biological_process	Q7TNV0	1	0.0815261
GO:1904358	positive regulation of telomere maintenance via telomere lengthening	biological_process	O88569	1	0.0815261
GO:0070449	elongin complex	cellular_component	Q8CB77	1	0.0815261
GO:0006907	pinocytosis	biological_process	P98078	1	0.0815261
GO:0030867	rough endoplasmic reticulum membrane	cellular_component	Q02053	1	0.0815261
GO:1990928	response to amino acid starvation	biological_process	Q6ZQ58	1	0.0815261
GO:0010452	histone H3-K36 methylation	biological_process	E9Q5F9	1	0.0815261
GO:1990752	microtubule end	cellular_component	Q8C1B1	1	0.0815261
GO:0001826	inner cell mass cell differentiation	biological_process	Q62018	1	0.0815261
GO:0061056	sclerotome development	biological_process	P32442	1	0.0815261
GO:1902514	regulation of calcium ion transmembrane transport via high voltage-gated calcium channel	biological_process	Q6PHZ2	1	0.0815261
GO:0010970	transport along microtubule	biological_process	O88487	1	0.0815261
GO:0071008	U2-type post-mRNA release spliceosomal complex	cellular_component	Q8BKT3	1	0.0815261
GO:0043553	negative regulation of phosphatidylinositol 3-kinase activity	biological_process	Q80U62	1	0.0815261
GO:0036438	maintenance of lens transparency	biological_process	Q9Z1W9	1	0.0815261
GO:1904288	BAT3 complex binding	molecular_function	Q01853	1	0.0815261
GO:0061819	telomeric DNA-containing double minutes formation	biological_process	Q9QZD4	1	0.0815261
GO:1990715	mRNA CDS binding	molecular_function	O88569	1	0.0815261
GO:0003383	apical constriction	biological_process	Q99NH2	1	0.0815261
GO:0071156	regulation of cell cycle arrest	biological_process	O08539	1	0.0815261
GO:1903690	negative regulation of wound healing, spreading of epidermal cells	biological_process	Q8K1N2	1	0.0815261
GO:0035022	positive regulation of Rac protein signal transduction	biological_process	Q6PHZ2	1	0.0815261
GO:0006323	DNA packaging	biological_process	P97496	1	0.0815261
GO:0009019	tRNA (guanine-N1-)-methyltransferase activity	molecular_function	Q8C1Z8	1	0.0815261
GO:0070164	negative regulation of adiponectin secretion	biological_process	Q8R361	1	0.0815261
GO:0046543	development of secondary female sexual characteristics	biological_process	Q8K3X4	1	0.0815261
GO:0046604	positive regulation of mitotic centrosome separation	biological_process	Q9ERU9	1	0.0815261
GO:1905765	negative regulation of protection from non-homologous end joining at telomere	biological_process	Q9QZD4	1	0.0815261
GO:0051365	cellular response to potassium ion starvation	biological_process	P05627	1	0.0815261
GO:2000780	negative regulation of double-strand break repair	biological_process	G5E870	1	0.0815261
GO:1904872	regulation of telomerase RNA localization to Cajal body	biological_process	Q9ESX5	1	0.0815261
GO:0000109	nucleotide-excision repair complex	cellular_component	Q9QZD4	1	0.0815261
GO:0004849	uridine kinase activity	molecular_function	Q91YL3	1	0.0815261
GO:0072144	glomerular mesangial cell development	biological_process	Q61850	1	0.0815261
GO:0071847	TNFSF11-mediated signaling pathway	biological_process	Q9Z0U1	1	0.0815261
GO:0000056	ribosomal small subunit export from nucleus	biological_process	Q61937	1	0.0815261
GO:1990809	endoplasmic reticulum tubular network membrane organization	biological_process	Q99P72	1	0.0815261
GO:0014028	notochord formation	biological_process	Q03145	1	0.0815261
GO:0007044	cell-substrate junction assembly	biological_process	P26039	1	0.0815261
GO:0033353	S-adenosylmethionine cycle	biological_process	Q80SW1	1	0.0815261
GO:1990966	ATP generation from poly-ADP-D-ribose	biological_process	O88622	1	0.0815261
GO:0034648	histone demethylase activity (H3-dimethyl-K4 specific)	molecular_function	Q6ZQ88	1	0.0815261
GO:0006616	SRP-dependent cotranslational protein targeting to membrane, translocation	biological_process	Q9CQS8	1	0.0815261
GO:0051987	positive regulation of attachment of spindle microtubules to kinetochore	biological_process	Q8BK67	1	0.0815261
GO:0048007	antigen processing and presentation, exogenous lipid antigen via MHC class Ib	biological_process	O54774	1	0.0815261
GO:0050220	prostaglandin-E synthase activity	molecular_function	Q9R0Q7	1	0.0815261
GO:0033269	internode region of axon	cellular_component	Q99NH2	1	0.0815261
GO:1990599	3' overhang single-stranded DNA endodeoxyribonuclease activity	molecular_function	Q9QZD4	1	0.0815261
GO:0090669	telomerase RNA stabilization	biological_process	Q9ESX5	1	0.0815261
GO:0071816	tail-anchored membrane protein insertion into ER membrane	biological_process	Q9Z1R2	1	0.0815261
GO:0001757	somite specification	biological_process	P32442	1	0.0815261
GO:0000110	nucleotide-excision repair factor 1 complex	cellular_component	Q9QZD4	1	0.0815261
GO:1990745	EARP complex	cellular_component	Q8CI71	1	0.0815261
GO:0098904	regulation of AV node cell action potential	biological_process	Q8C8R3	1	0.0815261
GO:0031581	hemidesmosome assembly	biological_process	Q9QXS1	1	0.0815261
GO:0032422	purine-rich negative regulatory element binding	molecular_function	O35295	1	0.0815261
GO:0071787	endoplasmic reticulum tubular network formation	biological_process	Q99P72	1	0.0815261
GO:0019076	viral release from host cell	biological_process	Q8VEJ9	1	0.0815261
GO:0061689	tricellular tight junction	cellular_component	G3X9J0	1	0.0815261
GO:0051647	nucleus localization	biological_process	O08539	1	0.0815261
GO:0010825	positive regulation of centrosome duplication	biological_process	Q61937	1	0.0815261
GO:0007296	vitellogenesis	biological_process	P97360	1	0.0815261
GO:0006282	regulation of DNA repair	biological_process	O88622	1	0.0815261
GO:0030951	establishment or maintenance of microtubule cytoskeleton polarity	biological_process	P48678	1	0.0815261
GO:1902751	positive regulation of cell cycle G2/M phase transition	biological_process	Q61937	1	0.0815261
GO:0043047	single-stranded telomeric DNA binding	molecular_function	O88569	1	0.0815261
GO:2000370	positive regulation of clathrin-dependent endocytosis	biological_process	P98078	1	0.0815261
GO:0048495	Roundabout binding	molecular_function	Q9QY06	1	0.10085
GO:0032205	negative regulation of telomere maintenance	biological_process	Q9QZD4	1	0.10085
GO:1902531	regulation of intracellular signal transduction	biological_process	Q9WU40	1	0.10085
GO:0061734	parkin-mediated stimulation of mitophagy in response to mitochondrial depolarization	biological_process	Q8K3K8	1	0.10085
GO:0098826	endoplasmic reticulum tubular network membrane	cellular_component	Q99P72	1	0.10085
GO:0034513	box H/ACA snoRNA binding	molecular_function	Q9ESX5	1	0.10085
GO:0070695	FHF complex	cellular_component	Q8BUK6	1	0.10085
GO:0070522	ERCC4-ERCC1 complex	cellular_component	Q9QZD4	1	0.10085
GO:0061615	glycolytic process through fructose-6-phosphate	biological_process	P05064	1	0.10085
GO:0070822	Sin3-type complex	cellular_component	Q8BR65	1	0.10085
GO:0006361	transcription initiation from RNA polymerase I promoter	biological_process	O54724	1	0.10085
GO:0006363	termination of RNA polymerase I transcription	biological_process	O54724	1	0.10085
GO:1902416	positive regulation of mRNA binding	biological_process	Q8R1B4	1	0.10085
GO:0044070	regulation of anion transport	biological_process	Q80SW1	1	0.10085
GO:0070087	chromo shadow domain binding	molecular_function	Q61687	1	0.10085
GO:0016264	gap junction assembly	biological_process	P26231	1	0.10085
GO:0030665	clathrin-coated vesicle membrane	cellular_component	P98078	1	0.10085
GO:0061073	ciliary body morphogenesis	biological_process	O35516	1	0.10085
GO:0070061	fructose binding	molecular_function	P05064	1	0.10085
GO:0004706	JUN kinase kinase kinase activity	molecular_function	P53349	1	0.10085
GO:1904294	positive regulation of ERAD pathway	biological_process	Q9Z1R2	1	0.10085
GO:0060708	spongiotrophoblast differentiation	biological_process	Q69ZR2	1	0.10085
GO:0070972	protein localization to endoplasmic reticulum	biological_process	Q8C8R3	1	0.10085
GO:0010324	membrane invagination	biological_process	Q3UQN2	1	0.10085
GO:0001515	opioid peptide activity	molecular_function	O88466	1	0.10085
GO:0010632	regulation of epithelial cell migration	biological_process	Q9QXZ0	1	0.10085
GO:0043535	regulation of blood vessel endothelial cell migration	biological_process	Q03145	1	0.10085
GO:0046975	histone methyltransferase activity (H3-K36 specific)	molecular_function	E9Q5F9	1	0.10085
GO:0042134	rRNA primary transcript binding	molecular_function	O54724	1	0.10085
GO:0051294	establishment of spindle orientation	biological_process	P27546	1	0.10085
GO:0060219	camera-type eye photoreceptor cell differentiation	biological_process	Q8BTY2	1	0.10085
GO:0035976	transcription factor AP-1 complex	cellular_component	P05627	1	0.10085
GO:0051572	negative regulation of histone H3-K4 methylation	biological_process	Q6ZQ88	1	0.10085
GO:0052548	regulation of endopeptidase activity	biological_process	O70435	1	0.10085
GO:0035973	aggrephagy	biological_process	Q64337	1	0.10085
GO:0035173	histone kinase activity	molecular_function	Q9Z277	1	0.10085
GO:0001069	regulatory region RNA binding	molecular_function	O88569	1	0.10085
GO:0005638	lamin filament	cellular_component	P48678	1	0.10085
GO:0000395	mRNA 5'-splice site recognition	biological_process	Q3USH5	1	0.10085
GO:0072112	glomerular visceral epithelial cell differentiation	biological_process	Q61850	1	0.10085
GO:0050920	regulation of chemotaxis	biological_process	Q91ZV8	1	0.10085
GO:0015616	DNA translocase activity	molecular_function	Q61687	1	0.10085
GO:0071681	cellular response to indole-3-methanol	biological_process	P26231	1	0.10085
GO:0034511	U3 snoRNA binding	molecular_function	Q5SWD9	1	0.10085
GO:0043987	histone H3-S10 phosphorylation	biological_process	Q9Z2B9	1	0.10085
GO:0001842	neural fold formation	biological_process	Q8CHY6	1	0.10085
GO:2001034	positive regulation of double-strand break repair via nonhomologous end joining	biological_process	Q6PR54	1	0.10085
GO:0010826	negative regulation of centrosome duplication	biological_process	Q61937	1	0.10085
GO:0033014	tetrapyrrole biosynthetic process	biological_process	P10518	1	0.10085
GO:1990441	negative regulation of transcription from RNA polymerase II promoter in response to endoplasmic reticulum stress	biological_process	P05627	1	0.10085
GO:0098909	regulation of cardiac muscle cell action potential involved in regulation of contraction	biological_process	Q6PHZ2	1	0.10085
GO:1903862	positive regulation of oxidative phosphorylation	biological_process	Q01853	1	0.10085
GO:0048858	cell projection morphogenesis	biological_process	Q6P5H2	1	0.10085
GO:0009156	ribonucleoside monophosphate biosynthetic process	biological_process	Q5SUR0	1	0.10085
GO:0048597	post-embryonic camera-type eye morphogenesis	biological_process	P18608	1	0.10085
GO:0086015	SA node cell action potential	biological_process	Q8C8R3	1	0.10085
GO:0015333	peptide:proton symporter activity	molecular_function	Q91W98	1	0.10085
GO:0090611	ubiquitin-independent protein catabolic process via the multivesicular body sorting pathway	biological_process	Q8VEJ9	1	0.10085
GO:0046886	positive regulation of hormone biosynthetic process	biological_process	Q6ZQ88	1	0.10085
GO:0004111	creatine kinase activity	molecular_function	P97820	1	0.10085
GO:1904751	positive regulation of protein localization to nucleolus	biological_process	Q61937	1	0.10085
GO:0030289	protein phosphatase 4 complex	cellular_component	Q8K2V1	1	0.10085
GO:0045916	negative regulation of complement activation	biological_process	Q64735	1	0.10085
GO:0031429	box H/ACA snoRNP complex	cellular_component	Q9ESX5	1	0.10085
GO:0000127	transcription factor TFIIIC complex	cellular_component	Q8BL74	1	0.10085
GO:0071875	adrenergic receptor signaling pathway	biological_process	E9Q394	1	0.10085
GO:0034388	Pwp2p-containing subcomplex of 90S preribosome	cellular_component	Q5SSI6	1	0.10085
GO:1903243	negative regulation of cardiac muscle hypertrophy in response to stress	biological_process	P48678	1	0.10085
GO:0050733	RS domain binding	molecular_function	Q9QX47	1	0.10085
GO:0000405	bubble DNA binding	molecular_function	P35689	1	0.10085
GO:0075525	viral translational termination-reinitiation	biological_process	Q8JZQ9	1	0.10085
GO:0005663	DNA replication factor C complex	cellular_component	P35601	1	0.10085
GO:0033592	RNA strand annealing activity	molecular_function	Q8BGD9	1	0.10085
GO:0006206	pyrimidine nucleobase metabolic process	biological_process	Q91YL3	1	0.10085
GO:0030263	apoptotic chromosome condensation	biological_process	Q9JIX8	1	0.10085
GO:0032237	activation of store-operated calcium channel activity	biological_process	P83093	1	0.10085
GO:0033135	regulation of peptidyl-serine phosphorylation	biological_process	Q6QI06	1	0.10085
GO:0051150	regulation of smooth muscle cell differentiation	biological_process	Q64318	1	0.10085
GO:0047497	mitochondrion transport along microtubule	biological_process	P14873	1	0.10085
GO:0016929	SUMO-specific protease activity	molecular_function	Q9EP97	1	0.119769
GO:0033625	positive regulation of integrin activation	biological_process	Q61850	1	0.119769
GO:0071986	Ragulator complex	cellular_component	Q9CQ22	1	0.119769
GO:0071476	cellular hypotonic response	biological_process	Q9Z1W9	1	0.119769
GO:0035385	Roundabout signaling pathway	biological_process	Q9QY06	1	0.119769
GO:0071532	ankyrin repeat binding	molecular_function	P58871	1	0.119769
GO:0005915	zonula adherens	cellular_component	P26231	1	0.119769
GO:0044354	macropinosome	cellular_component	Q922J3	1	0.119769
GO:0044615	nuclear pore nuclear basket	cellular_component	Q6PFD9	1	0.119769
GO:0043559	insulin binding	molecular_function	Q80X80	1	0.119769
GO:2000675	negative regulation of type B pancreatic cell apoptotic process	biological_process	P51125	1	0.119769
GO:0070417	cellular response to cold	biological_process	Q99KR6	1	0.119769
GO:0032466	negative regulation of cytokinesis	biological_process	Q8VEJ9	1	0.119769
GO:0061827	sperm head	cellular_component	P05064	1	0.119769
GO:0050692	DBD domain binding	molecular_function	O70305	1	0.119769
GO:0072574	hepatocyte proliferation	biological_process	O35516	1	0.119769
GO:0032357	oxidized purine DNA binding	molecular_function	P62908	1	0.119769
GO:0033133	positive regulation of glucokinase activity	biological_process	Q9ERU9	1	0.119769
GO:1903053	regulation of extracellular matrix organization	biological_process	Q9WU40	1	0.119769
GO:0070842	aggresome assembly	biological_process	Q01853	1	0.119769
GO:0019870	potassium channel inhibitor activity	molecular_function	P83741	1	0.119769
GO:0030252	growth hormone secretion	biological_process	Q04735	1	0.119769
GO:0050793	regulation of developmental process	biological_process	O35516	1	0.119769
GO:0017183	peptidyl-diphthamide biosynthetic process from peptidyl-histidine	biological_process	Q9CR25	1	0.119769
GO:1990869	cellular response to chemokine	biological_process	P62046	1	0.119769
GO:0060964	regulation of gene silencing by miRNA	biological_process	Q3UHC0	1	0.119769
GO:0046599	regulation of centriole replication	biological_process	Q61937	1	0.119769
GO:0006900	vesicle budding from membrane	biological_process	Q8VEJ9	1	0.119769
GO:0008616	queuosine biosynthetic process	biological_process	Q9DBX2	1	0.119769
GO:0050794	regulation of cellular process	biological_process	P83741	1	0.119769
GO:0017081	chloride channel regulator activity	molecular_function	P70441	1	0.119769
GO:1901797	negative regulation of signal transduction by p53 class mediator	biological_process	Q99KR6	1	0.119769
GO:0098943	neurotransmitter receptor transport, postsynaptic endosome to lysosome	biological_process	O54774	1	0.119769
GO:0032970	regulation of actin filament-based process	biological_process	Q99NH2	1	0.119769
GO:0097065	anterior head development	biological_process	Q5SUR0	1	0.119769
GO:1900180	regulation of protein localization to nucleus	biological_process	P48678	1	0.119769
GO:1901018	positive regulation of potassium ion transmembrane transporter activity	biological_process	Q8C8R3	1	0.119769
GO:0008603	cAMP-dependent protein kinase regulator activity	molecular_function	Q9DBC7	1	0.119769
GO:0030532	small nuclear ribonucleoprotein complex	cellular_component	E9Q5C9	1	0.119769
GO:0051138	positive regulation of NK T cell differentiation	biological_process	O54774	1	0.119769
GO:0006333	chromatin assembly or disassembly	biological_process	Q9Z277	1	0.119769
GO:0072602	interleukin-4 secretion	biological_process	O35516	1	0.119769
GO:0032453	histone demethylase activity (H3-K4 specific)	molecular_function	Q6ZQ88	1	0.119769
GO:0010038	response to metal ion	biological_process	P10518	1	0.119769
GO:0090312	positive regulation of protein deacetylation	biological_process	Q9WU42	1	0.119769
GO:0061635	regulation of protein complex stability	biological_process	Q64337	1	0.119769
GO:0044390	ubiquitin-like protein conjugating enzyme binding	molecular_function	P62908	1	0.119769
GO:0061676	importin-alpha family protein binding	molecular_function	A2APB8	1	0.119769
GO:2000653	regulation of genetic imprinting	biological_process	Q62018	1	0.119769
GO:0048570	notochord morphogenesis	biological_process	Q03145	1	0.119769
GO:0060008	Sertoli cell differentiation	biological_process	Q80YR5	1	0.119769
GO:0032367	intracellular cholesterol transport	biological_process	Q8VEJ9	1	0.119769
GO:1990391	DNA repair complex	cellular_component	Q6ZQ88	1	0.119769
GO:2000641	regulation of early endosome to late endosome transport	biological_process	Q63932	1	0.119769
GO:0060509	type I pneumocyte differentiation	biological_process	Q9WU42	1	0.119769
GO:0014894	response to denervation involved in regulation of muscle adaptation	biological_process	Q6NZM9	1	0.119769
GO:0051054	positive regulation of DNA metabolic process	biological_process	Q61937	1	0.119769
GO:0042045	epithelial fluid transport	biological_process	Q80SW1	1	0.119769
GO:0035735	intraciliary transport involved in cilium assembly	biological_process	Q9R0L6	1	0.119769
GO:0048742	regulation of skeletal muscle fiber development	biological_process	Q6NZM9	1	0.119769
GO:0014029	neural crest formation	biological_process	O08784	1	0.119769
GO:0090559	regulation of membrane permeability	biological_process	Q9Z0U1	1	0.119769
GO:0016584	nucleosome positioning	biological_process	P15864	1	0.119769
GO:0072675	osteoclast fusion	biological_process	O89032	1	0.119769
GO:0032410	negative regulation of transporter activity	biological_process	Q99LJ0	1	0.119769
GO:0005952	cAMP-dependent protein kinase complex	cellular_component	Q9DBC7	1	0.119769
GO:1902570	protein localization to nucleolus	biological_process	Q3UHX0	1	0.119769
GO:0072344	rescue of stalled ribosome	biological_process	Q8CCP0	1	0.119769
GO:0098780	response to mitochondrial depolarisation	biological_process	Q64337	1	0.119769
GO:0005850	eukaryotic translation initiation factor 2 complex	cellular_component	Q99L45	1	0.119769
GO:0030835	negative regulation of actin filament depolymerization	biological_process	Q9ERG0	1	0.119769
GO:0072189	ureter development	biological_process	Q02780	1	0.119769
GO:0051573	negative regulation of histone H3-K9 methylation	biological_process	Q6ZQ88	1	0.119769
GO:0044806	G-quadruplex DNA unwinding	biological_process	O88569	1	0.119769
GO:0070309	lens fiber cell morphogenesis	biological_process	Q03145	1	0.119769
GO:0015377	cation:chloride symporter activity	molecular_function	Q9WVL3	1	0.119769
GO:0001094	TFIID-class transcription factor complex binding	molecular_function	Q9QZD4	1	0.13829
GO:0031468	nuclear envelope reassembly	biological_process	Q61029	1	0.13829
GO:0032541	cortical endoplasmic reticulum	cellular_component	Q80X80	1	0.13829
GO:0005078	MAP-kinase scaffold activity	molecular_function	E9Q394	1	0.13829
GO:0051574	positive regulation of histone H3-K9 methylation	biological_process	Q6PR54	1	0.13829
GO:0031256	leading edge membrane	cellular_component	Q03145	1	0.13829
GO:0043219	lateral loop	cellular_component	Q99NH2	1	0.13829
GO:0033683	nucleotide-excision repair, DNA incision	biological_process	Q9QZD4	1	0.13829
GO:0008479	queuine tRNA-ribosyltransferase activity	molecular_function	Q9DBX2	1	0.13829
GO:0001940	male pronucleus	cellular_component	Q6PR54	1	0.13829
GO:0036302	atrioventricular canal development	biological_process	Q60707	1	0.13829
GO:0016308	1-phosphatidylinositol-4-phosphate 5-kinase activity	molecular_function	O70161	1	0.13829
GO:0090036	regulation of protein kinase C signaling	biological_process	Q9WTQ5	1	0.13829
GO:0000014	single-stranded DNA endodeoxyribonuclease activity	molecular_function	Q9QZD4	1	0.13829
GO:0002043	blood vessel endothelial cell proliferation involved in sprouting angiogenesis	biological_process	Q03145	1	0.13829
GO:0031730	CCR5 chemokine receptor binding	molecular_function	Q6P5H2	1	0.13829
GO:0048864	stem cell development	biological_process	E9Q5F9	1	0.13829
GO:0000164	protein phosphatase type 1 complex	cellular_component	Q9DCL8	1	0.13829
GO:0050663	cytokine secretion	biological_process	Q8K3K8	1	0.13829
GO:0016460	myosin II complex	cellular_component	Q61879	1	0.13829
GO:0034983	peptidyl-lysine deacetylation	biological_process	Q6NZM9	1	0.13829
GO:0035360	positive regulation of peroxisome proliferator activated receptor signaling pathway	biological_process	Q9JMD3	1	0.13829
GO:0030274	LIM domain binding	molecular_function	P26039	1	0.13829
GO:0044300	cerebellar mossy fiber	cellular_component	O08539	1	0.13829
GO:0071800	podosome assembly	biological_process	O89032	1	0.13829
GO:0001778	plasma membrane repair	biological_process	Q61879	1	0.13829
GO:0060333	interferon-gamma-mediated signaling pathway	biological_process	Q6PHZ2	1	0.13829
GO:0006000	fructose metabolic process	biological_process	P05064	1	0.13829
GO:0030291	protein serine/threonine kinase inhibitor activity	molecular_function	P83741	1	0.13829
GO:0051683	establishment of Golgi localization	biological_process	P70441	1	0.13829
GO:0043203	axon hillock	cellular_component	A2APB8	1	0.13829
GO:0072015	glomerular visceral epithelial cell development	biological_process	O35516	1	0.13829
GO:0036289	peptidyl-serine autophosphorylation	biological_process	Q63932	1	0.13829
GO:0015386	potassium:proton antiporter activity	molecular_function	Q8R4D1	1	0.13829
GO:0000423	mitophagy	biological_process	Q64337	1	0.13829
GO:0070848	response to growth factor	biological_process	Q03145	1	0.13829
GO:0060316	positive regulation of ryanodine-sensitive calcium-release channel activity	biological_process	Q9ET78	1	0.13829
GO:0001919	regulation of receptor recycling	biological_process	Q9CQ22	1	0.13829
GO:0048524	positive regulation of viral process	biological_process	Q8VEJ9	1	0.13829
GO:0071872	cellular response to epinephrine stimulus	biological_process	Q01063	1	0.13829
GO:0006896	Golgi to vacuole transport	biological_process	O54774	1	0.13829
GO:0016926	protein desumoylation	biological_process	Q9EP97	1	0.13829
GO:2000096	positive regulation of Wnt signaling pathway, planar cell polarity pathway	biological_process	P98078	1	0.13829
GO:0055119	relaxation of cardiac muscle	biological_process	Q6PHZ2	1	0.13829
GO:0042769	DNA damage response, detection of DNA damage	biological_process	P62908	1	0.13829
GO:0048752	semicircular canal morphogenesis	biological_process	Q64318	1	0.13829
GO:0086014	atrial cardiac muscle cell action potential	biological_process	Q8C8R3	1	0.13829
GO:0006268	DNA unwinding involved in DNA replication	biological_process	P97310	1	0.13829
GO:0043297	apical junction assembly	biological_process	P26231	1	0.13829
GO:1901017	negative regulation of potassium ion transmembrane transporter activity	biological_process	Q9Z1W9	1	0.13829
GO:0072673	lamellipodium morphogenesis	biological_process	Q9QY06	1	0.13829
GO:0018023	peptidyl-lysine trimethylation	biological_process	E9Q5F9	1	0.13829
GO:1903715	regulation of aerobic respiration	biological_process	Q01853	1	0.13829
GO:0060440	trachea formation	biological_process	Q63932	1	0.13829
GO:0044770	cell cycle phase transition	biological_process	Q9EPU0	1	0.13829
GO:0036449	microtubule minus-end	cellular_component	Q8C1B1	1	0.13829
GO:1904357	negative regulation of telomere maintenance via telomere lengthening	biological_process	Q9QZD4	1	0.13829
GO:0072357	PTW/PP1 phosphatase complex	cellular_component	Q9DBR7	1	0.13829
GO:0034720	histone H3-K4 demethylation	biological_process	Q6ZQ88	1	0.13829
GO:0060669	embryonic placenta morphogenesis	biological_process	E9Q5F9	1	0.13829
GO:0009048	dosage compensation by inactivation of X chromosome	biological_process	Q9EPU0	1	0.13829
GO:0008510	sodium:bicarbonate symporter activity	molecular_function	Q8BTY2	1	0.13829
GO:1901799	negative regulation of proteasomal protein catabolic process	biological_process	P10518	1	0.13829
GO:0002903	negative regulation of B cell apoptotic process	biological_process	P81122	1	0.13829
GO:0051645	Golgi localization	biological_process	Q8BUK6	1	0.13829
GO:0001711	endodermal cell fate commitment	biological_process	Q62018	1	0.13829
GO:0006857	oligopeptide transport	biological_process	Q91W98	1	0.13829
GO:1903799	negative regulation of production of miRNAs involved in gene silencing by miRNA	biological_process	Q9WU42	1	0.13829
GO:0097433	dense body	cellular_component	Q78PY7	1	0.13829
GO:0008526	phosphatidylinositol transporter activity	molecular_function	Q80X80	1	0.13829
GO:0032451	demethylase activity	molecular_function	Q6ZQ88	1	0.13829
GO:0015450	P-P-bond-hydrolysis-driven protein transmembrane transporter activity	molecular_function	Q9CQS8	1	0.13829
GO:0033523	histone H2B ubiquitination	biological_process	Q62018	1	0.156423
GO:0071481	cellular response to X-ray	biological_process	Q80XU3	1	0.156423
GO:0046822	regulation of nucleocytoplasmic transport	biological_process	Q9DBR7	1	0.156423
GO:0044387	negative regulation of protein kinase activity by regulation of protein phosphorylation	biological_process	Q61937	1	0.156423
GO:0019208	phosphatase regulator activity	molecular_function	Q9DBR7	1	0.156423
GO:0016176	superoxide-generating NADPH oxidase activator activity	molecular_function	O89032	1	0.156423
GO:0090286	cytoskeletal anchoring at nuclear membrane	biological_process	Q8BJS4	1	0.156423
GO:0045830	positive regulation of isotype switching	biological_process	Q6PR54	1	0.156423
GO:0048341	paraxial mesoderm formation	biological_process	Q61850	1	0.156423
GO:0006930	substrate-dependent cell migration, cell extension	biological_process	Q61879	1	0.156423
GO:0030132	clathrin coat of coated pit	cellular_component	P98078	1	0.156423
GO:0045602	negative regulation of endothelial cell differentiation	biological_process	Q64318	1	0.156423
GO:0032784	regulation of DNA-templated transcription, elongation	biological_process	Q8C1D8	1	0.156423
GO:0005664	nuclear origin of replication recognition complex	cellular_component	P97310	1	0.156423
GO:1902166	negative regulation of intrinsic apoptotic signaling pathway in response to DNA damage by p53 class mediator	biological_process	Q6ZQ88	1	0.156423
GO:0023026	MHC class II protein complex binding	molecular_function	P11499	1	0.156423
GO:1903800	positive regulation of production of miRNAs involved in gene silencing by miRNA	biological_process	Q63932	1	0.156423
GO:1900027	regulation of ruffle assembly	biological_process	Q8BK67	1	0.156423
GO:2000643	positive regulation of early endosome to late endosome transport	biological_process	P98078	1	0.156423
GO:0032452	histone demethylase activity	molecular_function	Q6ZQ88	1	0.156423
GO:0002115	store-operated calcium entry	biological_process	P83093	1	0.156423
GO:0070192	chromosome organization involved in meiotic cell cycle	biological_process	Q61687	1	0.156423
GO:0030957	Tat protein binding	molecular_function	Q61937	1	0.156423
GO:0015385	sodium:proton antiporter activity	molecular_function	Q8R4D1	1	0.156423
GO:0046825	regulation of protein export from nucleus	biological_process	Q62130	1	0.156423
GO:0016817	hydrolase activity, acting on acid anhydrides	molecular_function	Q8BYH8	1	0.156423
GO:0048642	negative regulation of skeletal muscle tissue development	biological_process	Q9JKB3	1	0.156423
GO:0006370	7-methylguanosine mRNA capping	biological_process	Q8BZR9	1	0.156423
GO:0019773	proteasome core complex, alpha-subunit complex	cellular_component	O70435	1	0.156423
GO:0033081	regulation of T cell differentiation in thymus	biological_process	Q64318	1	0.156423
GO:0033622	integrin activation	biological_process	P26039	1	0.156423
GO:0007406	negative regulation of neuroblast proliferation	biological_process	P26231	1	0.156423
GO:0035773	insulin secretion involved in cellular response to glucose stimulus	biological_process	Q8R361	1	0.156423
GO:0071985	multivesicular body sorting pathway	biological_process	Q9R0Q1	1	0.156423
GO:0010642	negative regulation of platelet-derived growth factor receptor signaling pathway	biological_process	P70441	1	0.156423
GO:0060135	maternal process involved in female pregnancy	biological_process	O35345	1	0.156423
GO:0098532	histone H3-K27 trimethylation	biological_process	P15864	1	0.156423
GO:0070181	small ribosomal subunit rRNA binding	molecular_function	P62908	1	0.156423
GO:0016593	Cdc73/Paf1 complex	cellular_component	Q62018	1	0.156423
GO:0035195	gene silencing by miRNA	biological_process	Q3UHC0	1	0.156423
GO:0000815	ESCRT III complex	cellular_component	Q8VEJ9	1	0.156423
GO:0097157	pre-mRNA intronic binding	molecular_function	O88569	1	0.156423
GO:1904417	positive regulation of xenophagy	biological_process	Q8K3K8	1	0.156423
GO:0045657	positive regulation of monocyte differentiation	biological_process	P05627	1	0.156423
GO:0045654	positive regulation of megakaryocyte differentiation	biological_process	Q6ZQ88	1	0.156423
GO:0044877	protein-containing complex binding	molecular_function	P58871	1	0.156423
GO:0071598	neuronal ribonucleoprotein granule	cellular_component	O88569	1	0.156423
GO:0060117	auditory receptor cell development	biological_process	Q8BTY2	1	0.156423
GO:0061299	retina vasculature morphogenesis in camera-type eye	biological_process	Q8BTY2	1	0.156423
GO:0030314	junctional membrane complex	cellular_component	Q9ET78	1	0.156423
GO:0045687	positive regulation of glial cell differentiation	biological_process	Q99P72	1	0.156423
GO:0060158	phospholipase C-activating dopamine receptor signaling pathway	biological_process	P70441	1	0.156423
GO:0000055	ribosomal large subunit export from nucleus	biological_process	Q61937	1	0.156423
GO:1990316	Atg1/ULK1 kinase complex	cellular_component	Q9ESK9	1	0.156423
GO:0031698	beta-2 adrenergic receptor binding	molecular_function	P70441	1	0.156423
GO:1900364	negative regulation of mRNA polyadenylation	biological_process	Q62018	1	0.156423
GO:0034098	VCP-NPL4-UFD1 AAA ATPase complex	cellular_component	Q01853	1	0.156423
GO:0031666	positive regulation of lipopolysaccharide-mediated signaling pathway	biological_process	P59808	1	0.156423
GO:0033601	positive regulation of mammary gland epithelial cell proliferation	biological_process	Q99P72	1	0.156423
GO:0038166	angiotensin-activated signaling pathway	biological_process	Q80SW1	1	0.156423
GO:2000008	regulation of protein localization to cell surface	biological_process	Q8R361	1	0.156423
GO:0022612	gland morphogenesis	biological_process	P70441	1	0.156423
GO:0070197	meiotic attachment of telomere to nuclear envelope	biological_process	Q9WU40	1	0.156423
GO:1902231	positive regulation of intrinsic apoptotic signaling pathway in response to DNA damage	biological_process	P62908	1	0.156423
GO:0061157	mRNA destabilization	biological_process	Q80U78	1	0.156423
GO:0032926	negative regulation of activin receptor signaling pathway	biological_process	Q9WU40	1	0.156423
GO:0031123	RNA 3'-end processing	biological_process	Q5BLK4	1	0.156423
GO:0016307	phosphatidylinositol phosphate kinase activity	molecular_function	O70161	1	0.156423
GO:2000480	negative regulation of cAMP-dependent protein kinase activity	biological_process	Q9DBC7	1	0.156423
GO:0034214	protein hexamerization	biological_process	Q01853	1	0.156423
GO:0015833	peptide transport	biological_process	Q91W98	1	0.156423
GO:0031053	primary miRNA processing	biological_process	O88569	1	0.156423
GO:0004862	cAMP-dependent protein kinase inhibitor activity	molecular_function	Q9DBC7	1	0.156423
GO:0016528	sarcoplasm	cellular_component	Q9QXS1	1	0.156423
GO:0030948	negative regulation of vascular endothelial growth factor receptor signaling pathway	biological_process	P46935	1	0.156423
GO:0003084	positive regulation of systemic arterial blood pressure	biological_process	P83741	1	0.156423
GO:0002091	negative regulation of receptor internalization	biological_process	O70305	1	0.156423
GO:0034340	response to type I interferon	biological_process	E9Q5F9	1	0.156423
GO:0000212	meiotic spindle organization	biological_process	Q61687	1	0.156423
GO:0070851	growth factor receptor binding	molecular_function	P70441	1	0.156423
GO:0015379	potassium:chloride symporter activity	molecular_function	Q9WVL3	1	0.174176
GO:1900264	positive regulation of DNA-directed DNA polymerase activity	biological_process	Q61937	1	0.174176
GO:0000340	RNA 7-methylguanosine cap binding	molecular_function	Q8BZR9	1	0.174176
GO:0021796	cerebral cortex regionalization	biological_process	P62996	1	0.174176
GO:2001046	positive regulation of integrin-mediated signaling pathway	biological_process	P98078	1	0.174176
GO:0050807	regulation of synapse organization	biological_process	P46935	1	0.174176
GO:0072711	cellular response to hydroxyurea	biological_process	Q61687	1	0.174176
GO:0070198	protein localization to chromosome, telomeric region	biological_process	Q61687	1	0.174176
GO:0071203	WASH complex	cellular_component	Q6PGL7	1	0.174176
GO:1904851	positive regulation of establishment of protein localization to telomere	biological_process	Q9ESX5	1	0.174176
GO:0090110	COPII-coated vesicle cargo loading	biological_process	Q8BI84	1	0.174176
GO:0060452	positive regulation of cardiac muscle contraction	biological_process	Q921U8	1	0.174176
GO:0031618	nuclear pericentric heterochromatin	cellular_component	Q61687	1	0.174176
GO:0086036	regulation of cardiac muscle cell membrane potential	biological_process	Q8C8R3	1	0.174176
GO:0010960	magnesium ion homeostasis	biological_process	Q8C1Z8	1	0.174176
GO:0030953	astral microtubule organization	biological_process	Q9JJG0	1	0.174176
GO:0039702	viral budding via host ESCRT complex	biological_process	Q8VEJ9	1	0.174176
GO:0001939	female pronucleus	cellular_component	Q6PR54	1	0.174176
GO:0042555	MCM complex	cellular_component	P97310	1	0.174176
GO:1901981	phosphatidylinositol phosphate binding	molecular_function	Q99KR6	1	0.174176
GO:0046620	regulation of organ growth	biological_process	Q61850	1	0.174176
GO:0030643	cellular phosphate ion homeostasis	biological_process	P70441	1	0.174176
GO:0008190	eukaryotic initiation factor 4E binding	molecular_function	Q6ZQ58	1	0.174176
GO:0071468	cellular response to acidic pH	biological_process	Q8R361	1	0.174176
GO:0032872	regulation of stress-activated MAPK cascade	biological_process	Q63932	1	0.174176
GO:0034058	endosomal vesicle fusion	biological_process	Q8VEJ9	1	0.174176
GO:0060039	pericardium development	biological_process	E9Q5F9	1	0.174176
GO:0030388	fructose 1,6-bisphosphate metabolic process	biological_process	P05064	1	0.174176
GO:0002116	semaphorin receptor complex	cellular_component	B2RXS4	1	0.174176
GO:0033129	positive regulation of histone phosphorylation	biological_process	Q9Z2B9	1	0.174176
GO:0003254	regulation of membrane depolarization	biological_process	Q6PHZ2	1	0.174176
GO:0031572	G2 DNA damage checkpoint	biological_process	Q5F2E8	1	0.174176
GO:0008568	microtubule-severing ATPase activity	molecular_function	Q8VEJ9	1	0.174176
GO:0060074	synapse maturation	biological_process	Q02780	1	0.174176
GO:0061049	cell growth involved in cardiac muscle cell development	biological_process	Q6PHZ2	1	0.174176
GO:0019215	intermediate filament binding	molecular_function	Q6P5H2	1	0.174176
GO:1901380	negative regulation of potassium ion transmembrane transport	biological_process	Q9Z1W9	1	0.174176
GO:0046685	response to arsenic-containing substance	biological_process	P10518	1	0.174176
GO:0090527	actin filament reorganization	biological_process	Q571B6	1	0.174176
GO:0032000	positive regulation of fatty acid beta-oxidation	biological_process	P81122	1	0.174176
GO:0019869	chloride channel inhibitor activity	molecular_function	P83741	1	0.174176
GO:0031113	regulation of microtubule polymerization	biological_process	Q8C1B1	1	0.174176
GO:0043922	negative regulation by host of viral transcription	biological_process	P05627	1	0.174176
GO:0010762	regulation of fibroblast migration	biological_process	Q8BK67	1	0.174176
GO:0035372	protein localization to microtubule	biological_process	Q8K327	1	0.174176
GO:0010224	response to UV-B	biological_process	P18608	1	0.174176
GO:0044754	autolysosome	cellular_component	Q64337	1	0.174176
GO:0002474	antigen processing and presentation of peptide antigen via MHC class I	biological_process	Q9Z1R2	1	0.174176
GO:0098719	sodium ion import across plasma membrane	biological_process	Q8R4D1	1	0.191556
GO:0010172	embryonic body morphogenesis	biological_process	Q8CHY6	1	0.191556
GO:0002315	marginal zone B cell differentiation	biological_process	O35516	1	0.191556
GO:0010907	positive regulation of glucose metabolic process	biological_process	P81122	1	0.191556
GO:0043312	neutrophil degranulation	biological_process	Q01853	1	0.191556
GO:0045792	negative regulation of cell size	biological_process	Q9D1F4	1	0.191556
GO:0008349	MAP kinase kinase kinase kinase activity	molecular_function	P97820	1	0.191556
GO:0033598	mammary gland epithelial cell proliferation	biological_process	Q03145	1	0.191556
GO:1990380	Lys48-specific deubiquitinase activity	molecular_function	Q76LS9	1	0.191556
GO:0033116	endoplasmic reticulum-Golgi intermediate compartment membrane	cellular_component	Q571B6	1	0.191556
GO:0051315	attachment of mitotic spindle microtubules to kinetochore	biological_process	Q8K327	1	0.191556
GO:0010739	positive regulation of protein kinase A signaling	biological_process	Q9WTQ5	1	0.191556
GO:0045822	negative regulation of heart contraction	biological_process	Q01063	1	0.191556
GO:0070102	interleukin-6-mediated signaling pathway	biological_process	Q62018	1	0.191556
GO:0051011	microtubule minus-end binding	molecular_function	Q8C1B1	1	0.191556
GO:0008179	adenylate cyclase binding	molecular_function	Q9WTQ5	1	0.191556
GO:0044294	dendritic growth cone	cellular_component	Q99P72	1	0.191556
GO:0090136	epithelial cell-cell adhesion	biological_process	P26231	1	0.191556
GO:0055064	chloride ion homeostasis	biological_process	Q9WVL3	1	0.191556
GO:0048703	embryonic viscerocranium morphogenesis	biological_process	Q61850	1	0.191556
GO:0071786	endoplasmic reticulum tubular network organization	biological_process	Q99P72	1	0.191556
GO:2001171	positive regulation of ATP biosynthetic process	biological_process	Q01853	1	0.191556
GO:0015299	solute:proton antiporter activity	molecular_function	Q8R4D1	1	0.191556
GO:0043495	protein membrane anchor	molecular_function	Q8BJS4	1	0.191556
GO:2000042	negative regulation of double-strand break repair via homologous recombination	biological_process	Q6PR54	1	0.191556
GO:0071044	histone mRNA catabolic process	biological_process	Q9EPU0	1	0.191556
GO:0043008	ATP-dependent protein binding	molecular_function	Q9QY06	1	0.191556
GO:0016442	RISC complex	cellular_component	Q78PY7	1	0.191556
GO:0033628	regulation of cell adhesion mediated by integrin	biological_process	Q03145	1	0.191556
GO:0006353	DNA-templated transcription, termination	biological_process	O54724	1	0.191556
GO:0051569	regulation of histone H3-K4 methylation	biological_process	Q62018	1	0.191556
GO:0048679	regulation of axon regeneration	biological_process	Q63932	1	0.191556
GO:0016233	telomere capping	biological_process	O88569	1	0.191556
GO:0055001	muscle cell development	biological_process	Q6ZQ88	1	0.191556
GO:0075522	IRES-dependent viral translational initiation	biological_process	Q8JZQ9	1	0.191556
GO:0035987	endodermal cell differentiation	biological_process	E9Q5F9	1	0.191556
GO:0000904	cell morphogenesis involved in differentiation	biological_process	P98078	1	0.191556
GO:0061088	regulation of sequestering of zinc ion	biological_process	O54774	1	0.191556
GO:0003689	DNA clamp loader activity	molecular_function	P35601	1	0.191556
GO:0001832	blastocyst growth	biological_process	Q62018	1	0.191556
GO:1902188	positive regulation of viral release from host cell	biological_process	Q8VEJ9	1	0.191556
GO:0000791	euchromatin	cellular_component	Q91YK2	1	0.191556
GO:0008641	ubiquitin-like modifier activating enzyme activity	molecular_function	Q02053	1	0.191556
GO:0001731	formation of translation preinitiation complex	biological_process	Q8BGD9	1	0.191556
GO:0043596	nuclear replication fork	cellular_component	Q9Z277	1	0.191556
GO:0018026	peptidyl-lysine monomethylation	biological_process	E9Q5F9	1	0.191556
GO:0098505	G-rich strand telomeric DNA binding	molecular_function	O88569	1	0.191556
GO:0031110	regulation of microtubule polymerization or depolymerization	biological_process	Q91ZU6	1	0.191556
GO:0050856	regulation of T cell receptor signaling pathway	biological_process	P70398	1	0.191556
GO:0006623	protein targeting to vacuole	biological_process	O54774	1	0.191556
GO:0035646	endosome to melanosome transport	biological_process	O54774	1	0.191556
GO:0008090	retrograde axonal transport	biological_process	Q91ZU6	1	0.191556
GO:0034993	meiotic nuclear membrane microtubule tethering complex	cellular_component	Q8BJS4	1	0.191556
GO:0046581	intercellular canaliculus	cellular_component	Q9JMD3	1	0.191556
GO:0030330	DNA damage response, signal transduction by p53 class mediator	biological_process	Q61687	1	0.208571
GO:0090557	establishment of endothelial intestinal barrier	biological_process	Q9Z0U1	1	0.208571
GO:0000276	mitochondrial proton-transporting ATP synthase complex, coupling factor F(o)	cellular_component	Q06185	1	0.208571
GO:0030950	establishment or maintenance of actin cytoskeleton polarity	biological_process	Q6QI06	1	0.208571
GO:0040007	growth	biological_process	D3YXK2	1	0.208571
GO:0017145	stem cell division	biological_process	Q8CI11	1	0.208571
GO:0043162	ubiquitin-dependent protein catabolic process via the multivesicular body sorting pathway	biological_process	Q8VEJ9	1	0.208571
GO:0005687	U4 snRNP	cellular_component	Q9D2U5	1	0.208571
GO:0060317	cardiac epithelial to mesenchymal transition	biological_process	Q99P72	1	0.208571
GO:0003184	pulmonary valve morphogenesis	biological_process	O35516	1	0.208571
GO:0030857	negative regulation of epithelial cell differentiation	biological_process	Q64318	1	0.208571
GO:0046007	negative regulation of activated T cell proliferation	biological_process	Q9DBC7	1	0.208571
GO:0045647	negative regulation of erythrocyte differentiation	biological_process	Q9JJZ6	1	0.208571
GO:0090161	Golgi ribbon formation	biological_process	Q8K3K8	1	0.208571
GO:0019985	translesion synthesis	biological_process	Q01853	1	0.208571
GO:0070933	histone H4 deacetylation	biological_process	Q6NZM9	1	0.208571
GO:1900025	negative regulation of substrate adhesion-dependent cell spreading	biological_process	Q8BK67	1	0.208571
GO:0061099	negative regulation of protein tyrosine kinase activity	biological_process	Q99LH9	1	0.208571
GO:0030123	AP-3 adaptor complex	cellular_component	O54774	1	0.208571
GO:0016772	transferase activity, transferring phosphorus-containing groups	molecular_function	Q99L43	1	0.208571
GO:0034501	protein localization to kinetochore	biological_process	Q8K327	1	0.208571
GO:0070410	co-SMAD binding	molecular_function	P70398	1	0.208571
GO:0031103	axon regeneration	biological_process	P05627	1	0.208571
GO:0016045	detection of bacterium	biological_process	O88622	1	0.208571
GO:0033558	protein deacetylase activity	molecular_function	Q6NZM9	1	0.208571
GO:0019887	protein kinase regulator activity	molecular_function	P11499	1	0.208571
GO:0005675	transcription factor TFIIH holo complex	cellular_component	P35689	1	0.208571
GO:0035497	cAMP response element binding	molecular_function	P05627	1	0.208571
GO:0030851	granulocyte differentiation	biological_process	Q6ZQ88	1	0.208571
GO:0071394	cellular response to testosterone stimulus	biological_process	P10923	1	0.208571
GO:0060765	regulation of androgen receptor signaling pathway	biological_process	Q80YR5	1	0.208571
GO:0001763	morphogenesis of a branching structure	biological_process	E9Q5F9	1	0.208571
GO:1903827	regulation of cellular protein localization	biological_process	Q6ZQ88	1	0.208571
GO:0030897	HOPS complex	cellular_component	Q8BUK6	1	0.208571
GO:0004708	MAP kinase kinase activity	molecular_function	Q63932	1	0.208571
GO:0006198	cAMP catabolic process	biological_process	Q01063	1	0.208571
GO:2001022	positive regulation of response to DNA damage stimulus	biological_process	Q8K019	1	0.208571
GO:0032183	SUMO binding	molecular_function	P62908	1	0.208571
GO:0017154	semaphorin receptor activity	molecular_function	B2RXS4	1	0.208571
GO:0001162	RNA polymerase II intronic transcription regulatory region sequence-specific DNA binding	molecular_function	Q6ZPZ3	1	0.208571
GO:0010591	regulation of lamellipodium assembly	biological_process	Q03145	1	0.208571
GO:0033603	positive regulation of dopamine secretion	biological_process	Q99P72	1	0.208571
GO:0051127	positive regulation of actin nucleation	biological_process	Q571B6	1	0.208571
GO:0035612	AP-2 adaptor complex binding	molecular_function	P98078	1	0.208571
GO:0030101	natural killer cell activation	biological_process	Q9Z1R2	1	0.208571
GO:0097435	supramolecular fiber organization	biological_process	P11499	1	0.208571
GO:0042074	cell migration involved in gastrulation	biological_process	Q3TIR3	1	0.208571
GO:0061564	axon development	biological_process	Q8C1B1	1	0.208571
GO:0031529	ruffle organization	biological_process	Q9ERG0	1	0.208571
GO:0010390	histone monoubiquitination	biological_process	Q62018	1	0.208571
GO:0061158	3'-UTR-mediated mRNA destabilization	biological_process	Q9EPU0	1	0.225229
GO:0097320	plasma membrane tubulation	biological_process	Q571B6	1	0.225229
GO:0036513	Derlin-1 retrotranslocation complex	cellular_component	Q01853	1	0.225229
GO:0046039	GTP metabolic process	biological_process	O08582	1	0.225229
GO:0046626	regulation of insulin receptor signaling pathway	biological_process	Q80XU3	1	0.225229
GO:0005641	nuclear envelope lumen	cellular_component	Q9JJA9	1	0.225229
GO:0019538	protein metabolic process	biological_process	Q9EP97	1	0.225229
GO:0010941	regulation of cell death	biological_process	P05627	1	0.225229
GO:0015279	store-operated calcium channel activity	molecular_function	P83093	1	0.225229
GO:0021670	lateral ventricle development	biological_process	Q61879	1	0.225229
GO:0060546	negative regulation of necroptotic process	biological_process	Q9JKB3	1	0.225229
GO:0035686	sperm fibrous sheath	cellular_component	P05064	1	0.225229
GO:0070932	histone H3 deacetylation	biological_process	Q6NZM9	1	0.225229
GO:0042692	muscle cell differentiation	biological_process	O08539	1	0.225229
GO:0042753	positive regulation of circadian rhythm	biological_process	Q569Z6	1	0.225229
GO:0071498	cellular response to fluid shear stress	biological_process	P10923	1	0.225229
GO:0005088	Ras guanyl-nucleotide exchange factor activity	molecular_function	Q6PHZ2	1	0.225229
GO:0003334	keratinocyte development	biological_process	P47930	1	0.225229
GO:0035613	RNA stem-loop binding	molecular_function	Q61879	1	0.225229
GO:0007191	adenylate cyclase-activating dopamine receptor signaling pathway	biological_process	P70441	1	0.225229
GO:0048156	tau protein binding	molecular_function	O08539	1	0.225229
GO:0051131	chaperone-mediated protein complex assembly	biological_process	Q9R0Q7	1	0.225229
GO:0016572	histone phosphorylation	biological_process	Q9Z277	1	0.225229
GO:1902287	semaphorin-plexin signaling pathway involved in axon guidance	biological_process	B2RXS4	1	0.225229
GO:0032041	NAD-dependent histone deacetylase activity (H3-K14 specific)	molecular_function	Q6NZM9	1	0.225229
GO:0035563	positive regulation of chromatin binding	biological_process	Q6ZQ88	1	0.225229
GO:0045806	negative regulation of endocytosis	biological_process	Q80U62	1	0.225229
GO:0070986	left/right axis specification	biological_process	O35516	1	0.225229
GO:0045820	negative regulation of glycolytic process	biological_process	Q6NZM9	1	0.225229
GO:0000900	translation repressor activity, mRNA regulatory element binding	molecular_function	O35295	1	0.225229
GO:0019829	ATPase-coupled cation transmembrane transporter activity	molecular_function	Q9EPE9	1	0.225229
GO:0004115	3',5'-cyclic-AMP phosphodiesterase activity	molecular_function	Q01063	1	0.225229
GO:0031432	titin binding	molecular_function	Q6PHZ2	1	0.225229
GO:0031492	nucleosomal DNA binding	molecular_function	P18608	1	0.225229
GO:0031953	negative regulation of protein autophosphorylation	biological_process	P05627	1	0.225229
GO:0045263	proton-transporting ATP synthase complex, coupling factor F(o)	cellular_component	Q06185	1	0.225229
GO:0048407	platelet-derived growth factor binding	molecular_function	Q3UHX2	1	0.225229
GO:0090050	positive regulation of cell migration involved in sprouting angiogenesis	biological_process	Q61850	1	0.225229
GO:1902894	negative regulation of pri-miRNA transcription by RNA polymerase II	biological_process	Q6NZM9	1	0.225229
GO:0051010	microtubule plus-end binding	molecular_function	Q922J3	1	0.225229
GO:0036503	ERAD pathway	biological_process	Q01853	1	0.225229
GO:0046622	positive regulation of organ growth	biological_process	Q9JKB3	1	0.225229
GO:0010918	positive regulation of mitochondrial membrane potential	biological_process	Q01853	1	0.225229
GO:0021702	cerebellar Purkinje cell differentiation	biological_process	O70305	1	0.225229
GO:0043666	regulation of phosphoprotein phosphatase activity	biological_process	Q9DCL8	1	0.225229
GO:0002437	inflammatory response to antigenic stimulus	biological_process	O35516	1	0.225229
GO:0034045	phagophore assembly site membrane	cellular_component	Q9ESK9	1	0.225229
GO:0032469	endoplasmic reticulum calcium ion homeostasis	biological_process	Q6PHZ2	1	0.225229
GO:0001945	lymph vessel development	biological_process	Q61850	1	0.225229
GO:0032801	receptor catabolic process	biological_process	P46935	1	0.225229
GO:0006476	protein deacetylation	biological_process	Q6NZM9	1	0.225229
GO:0003197	endocardial cushion development	biological_process	P46935	1	0.241538
GO:0042405	nuclear inclusion body	cellular_component	Q6PFD9	1	0.241538
GO:0030520	intracellular estrogen receptor signaling pathway	biological_process	D3YXK2	1	0.241538
GO:0060674	placenta blood vessel development	biological_process	O35516	1	0.241538
GO:0016580	Sin3 complex	cellular_component	Q8BR65	1	0.241538
GO:0050771	negative regulation of axonogenesis	biological_process	Q99P72	1	0.241538
GO:0003688	DNA replication origin binding	molecular_function	P97310	1	0.241538
GO:0006661	phosphatidylinositol biosynthetic process	biological_process	O70161	1	0.241538
GO:0009982	pseudouridine synthase activity	molecular_function	Q9ESX5	1	0.241538
GO:0045995	regulation of embryonic development	biological_process	G5E870	1	0.241538
GO:0033630	positive regulation of cell adhesion mediated by integrin	biological_process	Q61850	1	0.241538
GO:0001818	negative regulation of cytokine production	biological_process	Q03145	1	0.241538
GO:0061179	negative regulation of insulin secretion involved in cellular response to glucose stimulus	biological_process	P97820	1	0.241538
GO:0016514	SWI/SNF complex	cellular_component	P97496	1	0.241538
GO:1903428	positive regulation of reactive oxygen species biosynthetic process	biological_process	Q6NZM9	1	0.241538
GO:0030033	microvillus assembly	biological_process	P70441	1	0.241538
GO:0006779	porphyrin-containing compound biosynthetic process	biological_process	P10518	1	0.241538
GO:0031932	TORC2 complex	cellular_component	Q6QI06	1	0.241538
GO:0046686	response to cadmium ion	biological_process	P10518	1	0.241538
GO:0060766	negative regulation of androgen receptor signaling pathway	biological_process	P98078	1	0.241538
GO:0060391	positive regulation of SMAD protein signal transduction	biological_process	P98078	1	0.241538
GO:0048711	positive regulation of astrocyte differentiation	biological_process	O08539	1	0.241538
GO:0033962	cytoplasmic mRNA processing body assembly	biological_process	O70305	1	0.241538
GO:0045198	establishment of epithelial cell apical/basal polarity	biological_process	P70441	1	0.241538
GO:0000177	cytoplasmic exosome (RNase complex)	cellular_component	O08582	1	0.241538
GO:2001259	positive regulation of cation channel activity	biological_process	Q8C8R3	1	0.241538
GO:0045120	pronucleus	cellular_component	Q9Z204	1	0.241538
GO:0032727	positive regulation of interferon-alpha production	biological_process	E9Q5F9	1	0.241538
GO:0003085	negative regulation of systemic arterial blood pressure	biological_process	Q921U8	1	0.241538
GO:0071565	nBAF complex	cellular_component	P97496	1	0.257504
GO:0001012	RNA polymerase II regulatory region DNA binding	molecular_function	Q9WU42	1	0.257504
GO:2000279	negative regulation of DNA biosynthetic process	biological_process	P54103	1	0.257504
GO:0042043	neurexin family protein binding	molecular_function	Q9R0Q1	1	0.257504
GO:0045295	gamma-catenin binding	molecular_function	P26231	1	0.257504
GO:0030159	receptor signaling complex adaptor activity	molecular_function	Q9WTQ5	1	0.257504
GO:1904754	positive regulation of vascular associated smooth muscle cell migration	biological_process	Q8R1A4	1	0.257504
GO:0043044	ATP-dependent chromatin remodeling	biological_process	P97496	1	0.257504
GO:0034968	histone lysine methylation	biological_process	E9Q5F9	1	0.257504
GO:0005003	ephrin receptor activity	molecular_function	Q03145	1	0.257504
GO:0035909	aorta morphogenesis	biological_process	Q60707	1	0.257504
GO:0009116	nucleoside metabolic process	biological_process	Q91YL3	1	0.257504
GO:0046889	positive regulation of lipid biosynthetic process	biological_process	Q62417	1	0.257504
GO:0034236	protein kinase A catalytic subunit binding	molecular_function	Q9DBC7	1	0.257504
GO:0006275	regulation of DNA replication	biological_process	Q80XU3	1	0.257504
GO:0010801	negative regulation of peptidyl-threonine phosphorylation	biological_process	Q99NH2	1	0.257504
GO:0009451	RNA modification	biological_process	Q9ESX5	1	0.257504
GO:0008432	JUN kinase binding	molecular_function	P53349	1	0.257504
GO:0030955	potassium ion binding	molecular_function	Q6NZM9	1	0.257504
GO:0051492	regulation of stress fiber assembly	biological_process	Q6P9Q4	1	0.257504
GO:0000460	maturation of 5.8S rRNA	biological_process	Q9CYX7	1	0.257504
GO:0031643	positive regulation of myelination	biological_process	Q99NH2	1	0.257504
GO:0048246	macrophage chemotaxis	biological_process	Q9QY06	1	0.257504
GO:0070577	lysine-acetylated histone binding	molecular_function	Q8K2F0	1	0.257504
GO:0042953	lipoprotein transport	biological_process	Q8BI84	1	0.257504
GO:0033120	positive regulation of RNA splicing	biological_process	Q921F4	1	0.257504
GO:0060009	Sertoli cell development	biological_process	Q61687	1	0.257504
GO:0043518	negative regulation of DNA damage response, signal transduction by p53 class mediator	biological_process	Q6ZQ88	1	0.257504
GO:0006383	transcription by RNA polymerase III	biological_process	Q8BL74	1	0.257504
GO:0060444	branching involved in mammary gland duct morphogenesis	biological_process	Q03145	1	0.257504
GO:0010389	regulation of G2/M transition of mitotic cell cycle	biological_process	Q6PHZ2	1	0.257504
GO:1990023	mitotic spindle midzone	cellular_component	Q8BK67	1	0.257504
GO:0070935	3'-UTR-mediated mRNA stabilization	biological_process	Q9Z204	1	0.257504
GO:0034453	microtubule anchoring	biological_process	Q9R0L6	1	0.257504
GO:0055003	cardiac myofibril assembly	biological_process	Q61879	1	0.257504
GO:0042288	MHC class I protein binding	molecular_function	Q01853	1	0.257504
GO:0060413	atrial septum morphogenesis	biological_process	O35516	1	0.257504
GO:0071782	endoplasmic reticulum tubular network	cellular_component	Q99P72	1	0.257504
GO:0010832	negative regulation of myotube differentiation	biological_process	Q6NZM9	1	0.257504
GO:0097038	perinuclear endoplasmic reticulum	cellular_component	Q91ZU6	1	0.257504
GO:0043422	protein kinase B binding	molecular_function	Q61937	1	0.257504
GO:0051571	positive regulation of histone H3-K4 methylation	biological_process	Q62018	1	0.257504
GO:0015935	small ribosomal subunit	cellular_component	Q61937	1	0.257504
GO:0032433	filopodium tip	cellular_component	Q9QY06	1	0.257504
GO:0021846	cell proliferation in forebrain	biological_process	Q9WU42	1	0.257504
GO:0015278	calcium-release channel activity	molecular_function	Q9ET78	1	0.257504
GO:0006400	tRNA modification	biological_process	Q99J36	1	0.257504
GO:0005005	transmembrane-ephrin receptor activity	molecular_function	Q03145	1	0.257504
GO:0005388	ATPase-coupled calcium transmembrane transporter activity	molecular_function	Q9EPE9	1	0.257504
GO:0021680	cerebellar Purkinje cell layer development	biological_process	Q61879	1	0.257504
GO:0044319	wound healing, spreading of cells	biological_process	Q99NH2	1	0.273135
GO:0017056	structural constituent of nuclear pore	molecular_function	Q6PFD9	1	0.273135
GO:0007588	excretion	biological_process	P98078	1	0.273135
GO:1903543	positive regulation of exosomal secretion	biological_process	Q8VEJ9	1	0.273135
GO:0051896	regulation of protein kinase B signaling	biological_process	Q6QI06	1	0.273135
GO:0016234	inclusion body	cellular_component	Q64337	1	0.273135
GO:0001706	endoderm formation	biological_process	Q3UHC0	1	0.273135
GO:0051893	regulation of focal adhesion assembly	biological_process	Q9QXZ0	1	0.273135
GO:0048011	neurotrophin TRK receptor signaling pathway	biological_process	Q9D1F4	1	0.273135
GO:0040015	negative regulation of multicellular organism growth	biological_process	O70305	1	0.273135
GO:0030502	negative regulation of bone mineralization	biological_process	Q61810	1	0.273135
GO:0050773	regulation of dendrite development	biological_process	Q8C1B1	1	0.273135
GO:0031083	BLOC-1 complex	cellular_component	Q9ER00	1	0.273135
GO:0050872	white fat cell differentiation	biological_process	Q9WU42	1	0.273135
GO:0071425	hematopoietic stem cell proliferation	biological_process	P97360	1	0.273135
GO:0000470	maturation of LSU-rRNA	biological_process	Q9CYX7	1	0.273135
GO:0006337	nucleosome disassembly	biological_process	P97496	1	0.273135
GO:0035994	response to muscle stretch	biological_process	P05627	1	0.273135
GO:2000648	positive regulation of stem cell proliferation	biological_process	Q6ZQ88	1	0.273135
GO:0030007	cellular potassium ion homeostasis	biological_process	Q6PHZ2	1	0.273135
GO:0043220	Schmidt-Lanterman incisure	cellular_component	Q99NH2	1	0.273135
GO:0008053	mitochondrial fusion	biological_process	Q8BK03	1	0.273135
GO:0046628	positive regulation of insulin receptor signaling pathway	biological_process	Q80XU3	1	0.273135
GO:1904874	positive regulation of telomerase RNA localization to Cajal body	biological_process	Q9ESX5	1	0.273135
GO:0030239	myofibril assembly	biological_process	Q61879	1	0.273135
GO:0014067	negative regulation of phosphatidylinositol 3-kinase signaling	biological_process	P70441	1	0.273135
GO:0000712	resolution of meiotic recombination intermediates	biological_process	Q9QZD4	1	0.273135
GO:0045504	dynein heavy chain binding	molecular_function	O88487	1	0.273135
GO:0022011	myelination in peripheral nervous system	biological_process	Q99NH2	1	0.273135
GO:0030224	monocyte differentiation	biological_process	P05627	1	0.273135
GO:0055075	potassium ion homeostasis	biological_process	Q9WVL3	1	0.273135
GO:0006734	NADH metabolic process	biological_process	Q01853	1	0.273135
GO:0045055	regulated exocytosis	biological_process	Q8R361	1	0.288438
GO:0000380	alternative mRNA splicing, via spliceosome	biological_process	Q3USH5	1	0.288438
GO:0001522	pseudouridine synthesis	biological_process	Q9ESX5	1	0.288438
GO:0030014	CCR4-NOT complex	cellular_component	P58871	1	0.288438
GO:0072583	clathrin-dependent endocytosis	biological_process	Q3UQN2	1	0.288438
GO:0060236	regulation of mitotic spindle organization	biological_process	A2APB8	1	0.288438
GO:0048490	anterograde synaptic vesicle transport	biological_process	O54774	1	0.288438
GO:0030490	maturation of SSU-rRNA	biological_process	Q8R3N1	1	0.288438
GO:0050678	regulation of epithelial cell proliferation	biological_process	P18608	1	0.288438
GO:2001241	positive regulation of extrinsic apoptotic signaling pathway in absence of ligand	biological_process	P26231	1	0.288438
GO:0019789	SUMO transferase activity	molecular_function	Q9ERU9	1	0.288438
GO:0036297	interstrand cross-link repair	biological_process	Q80XU3	1	0.288438
GO:0005978	glycogen biosynthetic process	biological_process	Q9R0Q7	1	0.288438
GO:0030705	cytoskeleton-dependent intracellular transport	biological_process	Q8BUK6	1	0.288438
GO:0005665	RNA polymerase II, core complex	cellular_component	Q8R0T2	1	0.288438
GO:1903076	regulation of protein localization to plasma membrane	biological_process	Q8VEJ9	1	0.288438
GO:2000114	regulation of establishment of cell polarity	biological_process	Q6QI06	1	0.288438
GO:0061053	somite development	biological_process	P32442	1	0.288438
GO:0007512	adult heart development	biological_process	Q61879	1	0.288438
GO:0006939	smooth muscle contraction	biological_process	Q01063	1	0.288438
GO:0000920	septum digestion after cytokinesis	biological_process	Q8VEJ9	1	0.288438
GO:0070300	phosphatidic acid binding	molecular_function	Q9ET78	1	0.288438
GO:0070498	interleukin-1-mediated signaling pathway	biological_process	Q9Z2B9	1	0.288438
GO:0030518	intracellular steroid hormone receptor signaling pathway	biological_process	Q569Z6	1	0.288438
GO:0010738	regulation of protein kinase A signaling	biological_process	Q9WTQ5	1	0.288438
GO:0040029	regulation of gene expression, epigenetic	biological_process	Q6NZM9	1	0.288438
GO:0050892	intestinal absorption	biological_process	Q9Z0U1	1	0.303419
GO:0001516	prostaglandin biosynthetic process	biological_process	Q9R0Q7	1	0.303419
GO:0001779	natural killer cell differentiation	biological_process	Q69ZR2	1	0.303419
GO:0005246	calcium channel regulator activity	molecular_function	P83093	1	0.303419
GO:0001921	positive regulation of receptor recycling	biological_process	P98078	1	0.303419
GO:0042445	hormone metabolic process	biological_process	D3YXK2	1	0.303419
GO:0044389	ubiquitin-like protein ligase binding	molecular_function	Q01853	1	0.303419
GO:0031616	spindle pole centrosome	cellular_component	Q61937	1	0.303419
GO:0071157	negative regulation of cell cycle arrest	biological_process	P51125	1	0.303419
GO:0033268	node of Ranvier	cellular_component	O08539	1	0.303419
GO:0008157	protein phosphatase 1 binding	molecular_function	P48678	1	0.303419
GO:0010666	positive regulation of cardiac muscle cell apoptotic process	biological_process	Q6PHZ2	1	0.303419
GO:0017015	regulation of transforming growth factor beta receptor signaling pathway	biological_process	Q64318	1	0.303419
GO:0001678	cellular glucose homeostasis	biological_process	Q80XU3	1	0.303419
GO:0060088	auditory receptor cell stereocilium organization	biological_process	P70441	1	0.303419
GO:0001741	XY body	cellular_component	P97496	1	0.303419
GO:0042325	regulation of phosphorylation	biological_process	Q6QI06	1	0.303419
GO:0010824	regulation of centrosome duplication	biological_process	Q61937	1	0.303419
GO:0003746	translation elongation factor activity	molecular_function	O08582	1	0.303419
GO:0008509	anion transmembrane transporter activity	molecular_function	Q8BTY2	1	0.303419
GO:0006298	mismatch repair	biological_process	E9Q5F9	1	0.303419
GO:0003203	endocardial cushion morphogenesis	biological_process	Q60707	1	0.303419
GO:0031396	regulation of protein ubiquitination	biological_process	P11499	1	0.303419
GO:0008266	poly(U) RNA binding	molecular_function	Q9Z204	1	0.303419
GO:0002063	chondrocyte development	biological_process	Q8BI84	1	0.303419
GO:0072657	protein localization to membrane	biological_process	O54774	1	0.303419
GO:0043034	costamere	cellular_component	Q8C8R3	1	0.303419
GO:0008143	poly(A) binding	molecular_function	Q8BWW4	1	0.303419
GO:0090201	negative regulation of release of cytochrome c from mitochondria	biological_process	P48678	1	0.303419
GO:0035259	glucocorticoid receptor binding	molecular_function	Q9WU42	1	0.303419
GO:0005548	phospholipid transporter activity	molecular_function	Q80X80	1	0.318086
GO:0006783	heme biosynthetic process	biological_process	P10518	1	0.318086
GO:0035098	ESC/E(Z) complex	cellular_component	Q9Z248	1	0.318086
GO:0035066	positive regulation of histone acetylation	biological_process	Q9Z2B9	1	0.318086
GO:0003678	DNA helicase activity	molecular_function	P97310	1	0.318086
GO:0007602	phototransduction	biological_process	Q99L43	1	0.318086
GO:0000780	condensed nuclear chromosome, centromeric region	cellular_component	Q61687	1	0.318086
GO:0050998	nitric-oxide synthase binding	molecular_function	Q6PHZ2	1	0.318086
GO:0031954	positive regulation of protein autophosphorylation	biological_process	P58871	1	0.318086
GO:0006164	purine nucleotide biosynthetic process	biological_process	Q5SUR0	1	0.318086
GO:0031528	microvillus membrane	cellular_component	P70441	1	0.318086
GO:0048598	embryonic morphogenesis	biological_process	Q64318	1	0.318086
GO:0005753	mitochondrial proton-transporting ATP synthase complex	cellular_component	Q06185	1	0.318086
GO:0046716	muscle cell cellular homeostasis	biological_process	P05064	1	0.318086
GO:0032331	negative regulation of chondrocyte differentiation	biological_process	Q61810	1	0.318086
GO:0060707	trophoblast giant cell differentiation	biological_process	Q69ZR2	1	0.318086
GO:0005086	ARF guanyl-nucleotide exchange factor activity	molecular_function	Q9CQS8	1	0.318086
GO:0002076	osteoblast development	biological_process	Q6NZM9	1	0.318086
GO:0005686	U2 snRNP	cellular_component	Q9D2U5	1	0.318086
GO:0032426	stereocilium tip	cellular_component	P70441	1	0.318086
GO:0003279	cardiac septum development	biological_process	Q61879	1	0.318086
GO:0001709	cell fate determination	biological_process	O35516	1	0.318086
GO:0055117	regulation of cardiac muscle contraction	biological_process	Q8C8R3	1	0.332446
GO:0008156	negative regulation of DNA replication	biological_process	Q6A026	1	0.332446
GO:0030131	clathrin adaptor complex	cellular_component	Q6P5E6	1	0.332446
GO:0003756	protein disulfide isomerase activity	molecular_function	Q8C0L0	1	0.332446
GO:0035371	microtubule plus-end	cellular_component	Q922J3	1	0.332446
GO:0007405	neuroblast proliferation	biological_process	B2RXS4	1	0.332446
GO:0007051	spindle organization	biological_process	Q9ERU9	1	0.332446
GO:0008340	determination of adult lifespan	biological_process	P35689	1	0.332446
GO:0045638	negative regulation of myeloid cell differentiation	biological_process	Q62018	1	0.332446
GO:0050880	regulation of blood vessel size	biological_process	Q61850	1	0.332446
GO:0006693	prostaglandin metabolic process	biological_process	Q9R0Q7	1	0.332446
GO:0016706	2-oxoglutarate-dependent dioxygenase activity	molecular_function	Q3TSG4	1	0.332446
GO:0046965	retinoid X receptor binding	molecular_function	Q9WU42	1	0.332446
GO:0042974	retinoic acid receptor binding	molecular_function	Q9WU42	1	0.332446
GO:0002028	regulation of sodium ion transport	biological_process	P83741	1	0.332446
GO:0015986	ATP synthesis coupled proton transport	biological_process	Q06185	1	0.332446
GO:0007413	axonal fasciculation	biological_process	Q99P72	1	0.332446
GO:0035307	positive regulation of protein dephosphorylation	biological_process	Q3UM45	1	0.332446
GO:0045503	dynein light chain binding	molecular_function	O88487	1	0.332446
GO:0072520	seminiferous tubule development	biological_process	Q61687	1	0.332446
GO:0004622	lysophospholipase activity	molecular_function	Q3TSG4	1	0.332446
GO:0033365	protein localization to organelle	biological_process	O54774	1	0.332446
GO:0008361	regulation of cell size	biological_process	P70441	1	0.332446
GO:0046579	positive regulation of Ras protein signal transduction	biological_process	O35516	1	0.332446
GO:0046328	regulation of JNK cascade	biological_process	P97820	1	0.332446
GO:0031489	myosin V binding	molecular_function	Q5F2E8	1	0.332446
GO:0005682	U5 snRNP	cellular_component	Q9D2U5	1	0.332446
GO:0048870	cell motility	biological_process	Q03145	1	0.346503
GO:0090398	cellular senescence	biological_process	Q60707	1	0.346503
GO:0001774	microglial cell activation	biological_process	P05627	1	0.346503
GO:0035162	embryonic hemopoiesis	biological_process	Q3UHC0	1	0.346503
GO:0043011	myeloid dendritic cell differentiation	biological_process	O35516	1	0.346503
GO:0098586	cellular response to virus	biological_process	Q91YK2	1	0.346503
GO:0010043	response to zinc ion	biological_process	P10518	1	0.346503
GO:1900273	positive regulation of long-term synaptic potentiation	biological_process	Q64337	1	0.346503
GO:0004683	calmodulin-dependent protein kinase activity	molecular_function	Q6PHZ2	1	0.346503
GO:0032211	negative regulation of telomere maintenance via telomerase	biological_process	Q9Z204	1	0.346503
GO:1900745	positive regulation of p38MAPK cascade	biological_process	P59808	1	0.346503
GO:0006401	RNA catabolic process	biological_process	Q78PY7	1	0.346503
GO:0050431	transforming growth factor beta binding	molecular_function	Q61810	1	0.346503
GO:0070628	proteasome binding	molecular_function	Q9Z1R2	1	0.346503
GO:0097194	execution phase of apoptosis	biological_process	Q5F2E8	1	0.346503
GO:0048278	vesicle docking	biological_process	Q9ER00	1	0.346503
GO:0016279	protein-lysine N-methyltransferase activity	molecular_function	E9Q5F9	1	0.346503
GO:0030488	tRNA methylation	biological_process	Q8C1Z8	1	0.346503
GO:0070382	exocytic vesicle	cellular_component	Q9R0Q1	1	0.346503
GO:0031588	nucleotide-activated protein kinase complex	cellular_component	Q9DBC7	1	0.346503
GO:0006509	membrane protein ectodomain proteolysis	biological_process	Q9WV02	1	0.346503
GO:0060324	face development	biological_process	Q63932	1	0.346503
GO:0051959	dynein light intermediate chain binding	molecular_function	Q8BUK6	1	0.346503
GO:0001829	trophectodermal cell differentiation	biological_process	Q62018	1	0.346503
GO:0034620	cellular response to unfolded protein	biological_process	Q8K3K8	1	0.346503
GO:0030285	integral component of synaptic vesicle membrane	cellular_component	Q9ER00	1	0.346503
GO:0017049	GTP-Rho binding	molecular_function	Q571B6	1	0.346503
GO:0010592	positive regulation of lamellipodium assembly	biological_process	Q6NZM9	1	0.346503
GO:0006801	superoxide metabolic process	biological_process	O89032	1	0.346503
GO:0044130	negative regulation of growth of symbiont in host	biological_process	Q64337	1	0.346503
GO:0007095	mitotic G2 DNA damage checkpoint	biological_process	Q5F2E8	1	0.360266
GO:0045022	early endosome to late endosome transport	biological_process	Q8BUK6	1	0.360266
GO:0007130	synaptonemal complex assembly	biological_process	Q9Z1R2	1	0.360266
GO:0006941	striated muscle contraction	biological_process	P05064	1	0.360266
GO:0048010	vascular endothelial growth factor receptor signaling pathway	biological_process	Q61850	1	0.360266
GO:0004298	threonine-type endopeptidase activity	molecular_function	O70435	1	0.360266
GO:0007276	gamete generation	biological_process	Q61624	1	0.360266
GO:0006928	movement of cell or subcellular component	biological_process	Q9QXZ0	1	0.360266
GO:0032418	lysosome localization	biological_process	Q9CQ22	1	0.360266
GO:0051233	spindle midzone	cellular_component	Q6PR54	1	0.360266
GO:0071276	cellular response to cadmium ion	biological_process	P05627	1	0.360266
GO:0061178	regulation of insulin secretion involved in cellular response to glucose stimulus	biological_process	Q04735	1	0.360266
GO:0031334	positive regulation of protein complex assembly	biological_process	Q01853	1	0.360266
GO:0005891	voltage-gated calcium channel complex	cellular_component	Q01063	1	0.360266
GO:0048266	behavioral response to pain	biological_process	Q9JLQ2	1	0.360266
[truncated: 430 more rows]
