# Supplementary material for: Integrated Phosphoproteomics Identifies TGFβ-Dependent Phosphorylation Events Linking Kinase Signaling to Autophagy in Palatogenesis
Source: Proteomes. 2026 Jan 23;14(1):5. doi: 10.3390/proteomes14010005 (PMC12921946; doi:10.3390/proteomes14010005)
Supplement: Supplementary file 1 [file proteomes-14-00005-s001.zip › Supplementary Files/Supplementary table 3. Enrichment of signaling pathways by KEGG analyse.xlsx]

## Sheet: All
Pathway ID	Pathway Name	Genes	Gene Number	P-value
3013	RNA transport	Q9CWZ3;Q9ERU9;Q8R1B4;Q8BGD9;Q9EPU0;Q05D44;Q8JZQ9;Q99L45;Q80Y81;Q6PFD9;Q9JIX8;Q52KI8;Q9CQC6	13	2.02005e-05
4530	Tight junction	Q9Z0U1;Q571B6;Q61879;P05627;Q9QXM1;P46935;Q9CSB4;P53349;Q99NH2;Q9JKB3;P70441	11	0.000856355
3010	Ribosome	P63276;P62754;P47955;Q9D1R9;Q9D7S7;P14869;P99027;P62908	8	0.00334217
3040	Spliceosome	Q9Z204;P62996;Q9CWZ3;Q9JIX8;Q9R1C7;Q6NV83;Q9CQV4;Q9WV02	8	0.00772927
4144	Endocytosis	P46935;Q8R361;Q6PGL7;Q7SIG6;Q9CSB4;Q9JLQ2;P98078;O70161;O08539;Q8VEJ9;Q80VP1;Q99NH2	12	0.00991367
4150	mTOR signaling pathway	Q6QI06;Q8BGD9;Q63932;P62754;Q9D1F4;Q80XP8;Q922J3;Q9CQ22	8	0.0170158
3420	Nucleotide excision repair	Q9CZJ2;P35689;P35601;Q9Z1R2	4	0.017896
4120	Ubiquitin mediated proteolysis	Q6ZPR6;P53349;G5E870;P46935;Q02053;Q8BK67;Q9CZJ2	7	0.0335704
4141	Protein processing in endoplasmic reticulum	Q9Z1R2;Q9CQS8;Q01853;P11499;Q8K1N2;Q6PDH0;Q8BU14	7	0.0511625
3008	Ribosome biogenesis in eukaryotes	Q5SSI6;Q9ESX5;O08784;Q8CI11	4	0.0740621
4010	MAPK signaling pathway	Q9Z2B9;Q5F2E8;P05627;Q9JJA9;Q03145;P97820;P53349;Q63932;P59808;Q9ESL4	10	0.0758232
4520	Adherens junction	P26231;Q99NH2;Q62417;Q9CSB4	4	0.0766014
3060	Protein export	Q9CQS8;Q8BU14	2	0.078485
5205	Proteoglycans in cancer	Q8BGD9;Q9DBR7;Q6PHZ2;P62754;Q8R4H2;Q8C8R3;Q63932	7	0.0957809
4012	ErbB signaling pathway	P59808;P05627;Q63932;Q6PHZ2	4	0.09845
3015	mRNA surveillance pathway	Q9EPU0;Q9CWZ3;Q52KI8;Q9JIX8	4	0.104323
4912	GnRH signaling pathway	Q6PHZ2;Q63932;P05627;P53349	4	0.122869
4066	HIF-1 signaling pathway	Q63932;P05064;P62754;Q6PHZ2	4	0.122869
4140	Autophagy - animal	Q9D1F4;Q63932;Q80U62;P81122;Q9ESK9	5	0.148603
4137	Mitophagy - animal	Q64337;P05627;Q8K3K8	3	0.155297
3030	DNA replication	P35601;P97310	2	0.171
4910	Insulin signaling pathway	P81122;P62754;Q62417;Q9DBC7;Q63932	5	0.172718
4810	Regulation of actin cytoskeleton	Q62422;Q8BZR9;Q61879;Q9DBR7;Q8R4H2;O70161;Q63932	7	0.173499
4722	Neurotrophin signaling pathway	P53349;Q63932;P05627;Q6PHZ2	4	0.240589
970	Aminoacyl-tRNA biosynthesis	Q78PG9;Q3V1V3	2	0.24624
4360	Axon guidance	Q6PHZ2;B2RXS4;Q03145;Q99NH2;Q8R4H2	5	0.249202
4211	Longevity regulating pathway	Q9ESK9;P81122;Q9D1F4	3	0.26114
4015	Rap1 signaling pathway	Q80TE4;P26039;G3X9J0;Q99NH2;Q63932;Q03145	6	0.268623
4510	Focal adhesion	O70161;P26039;Q62523;P10923;Q9DBR7;P05627	6	0.271815
5206	MicroRNAs in cancer	P81122;O35516;Q63932;Q64318	4	0.277594
4657	IL-17 signaling pathway	P11499;Q91ZV0;P05627	3	0.281443
1522	Endocrine resistance	O35516;P05627;Q63932	3	0.281443
5231	Choline metabolism in cancer	O70161;Q63932;P05627	3	0.286543
5215	Prostate cancer	P11499;Q63932;Q64318	3	0.286543
240	Pyrimidine metabolism	Q91YL3;P70303;P70698	3	0.291651
5213	Endometrial cancer	P26231;Q63932	2	0.308729
4620	Toll-like receptor signaling pathway	P05627;P10923;Q63932	3	0.312139
450	Selenocompound metabolism	Q3V1V3	1	0.314238
4921	Oxytocin signaling pathway	Q6PHZ2;Q63932;P05627;Q9DBR7	4	0.33245
4371	Apelin signaling pathway	P62754;P10923;Q63932;Q6NZM9	4	0.336707
4928	Parathyroid hormone synthesis, secretion and action	Q01063;E9Q394;P70441	3	0.342935
4330	Notch signaling pathway	O35516;Q9WU42	2	0.343086
4024	cAMP signaling pathway	Q9DBR7;Q01063;Q63932;Q6PHZ2;P05627	5	0.351184
4213	Longevity regulating pathway - multiple species	Q9D1F4;P81122	2	0.356686
5211	Renal cell carcinoma	Q63932;P05627	2	0.363449
4217	Necroptosis	Q64337;Q8VEJ9;Q6PHZ2;P11499	4	0.37507
3430	Mismatch repair	P35601	1	0.376048
4720	Long-term potentiation	Q6PHZ2;Q63932	2	0.376895
4966	Collecting duct acid secretion	Q9WVL3	1	0.387729
5412	Arrhythmogenic right ventricular cardiomyopathy (ARVC)	P26231;P48678	2	0.396841
5031	Amphetamine addiction	P05627;Q6PHZ2	2	0.403426
4380	Osteoclast differentiation	Q64337;P05627;P47930	3	0.409095
4714	Thermogenesis	Q6ZQ88;P62754;Q06185;P97496;Q9D1F4	5	0.418259
4611	Platelet activation	Q8R4H2;Q9DBR7;P26039	3	0.429099
4710	Circadian rhythm	O35185	1	0.432322
5214	Glioma	Q63932;Q6PHZ2	2	0.435823
1521	EGFR tyrosine kinase inhibitor resistance	Q63932;P62754	2	0.442191
790	Folate biosynthesis	Q9D2C2	1	0.442956
650	Butanoate metabolism	Q6P9Q4	1	0.453393
5164	Influenza A	P52293;P05627;Q63932;Q6PFD9	4	0.459263
30	Pentose phosphate pathway	P05064	1	0.463635
5132	Salmonella infection	P05627;O88487	2	0.479544
4915	Estrogen signaling pathway	P05627;Q63932;P11499	3	0.482772
51	Fructose and mannose metabolism	P05064	1	0.483552
5216	Thyroid cancer	Q63932	1	0.483552
5020	Prion diseases	Q63932	1	0.483552
5165	Human papillomavirus infection	O35516;P10923;Q6NZM9;Q99NH2;Q6PDQ2;P70441;Q63932	7	0.487137
4130	SNARE interactions in vesicular transport	Q8VDS8	1	0.493232
860	Porphyrin and chlorophyll metabolism	P10518	1	0.493232
590	Arachidonic acid metabolism	Q9R0Q7;Q9DBX2	2	0.497646
5210	Colorectal cancer	Q63932;P05627	2	0.497646
5161	Hepatitis B	P05627;Q63932;P53349	3	0.506387
5203	Viral carcinogenesis	Q6NZM9;P05627;Q78PY7;Q6PDQ2	4	0.519888
4270	Vascular smooth muscle contraction	Q9DBR7;Q8R4H2;Q63932	3	0.524877
5032	Morphine addiction	Q9D4H9;Q01063	2	0.532631
5033	Nicotine addiction	Q9D4H9	1	0.547647
5219	Bladder cancer	Q63932	1	0.547647
5224	Breast cancer	O35516;P05627;Q63932	3	0.556308
5418	Fluid shear stress and atherosclerosis	Q64337;P11499;P05627	3	0.560697
4210	Apoptosis	Q63932;P05627;P48678	3	0.569398
5169	Epstein-Barr virus infection	P05627;Q9WU42;Q6NZM9;P46935;Q78PY7	5	0.574435
4666	Fc gamma R-mediated phagocytosis	O08539;O70161;Q7SIG6	3	0.577993
4930	Type II diabetes mellitus	P81122	1	0.596255
4962	Vasopressin-regulated water reabsorption	O88487	1	0.596255
4022	cGMP-PKG signaling pathway	P81122;Q63932;Q9DBR7	3	0.599011
5030	Cocaine addiction	P05627	1	0.611275
4145	Phagosome	Q9ER00;O89032;O88487;Q9CQS8;Q8VDS8	5	0.616394
380	Tryptophan metabolism	Q9D2C2	1	0.618576
4668	TNF signaling pathway	P05627;Q9Z2B9	2	0.627349
4660	T cell receptor signaling pathway	Q63932;P05627	2	0.636909
270	Cysteine and methionine metabolism	Q80SW1	1	0.639671
3050	Proteasome	O70435	1	0.639671
4658	Th1 and Th2 cell differentiation	P05627;O35516	2	0.641618
4919	Thyroid hormone signaling pathway	Q63932;O35516	2	0.641618
4916	Melanogenesis	Q63932;Q6PHZ2	2	0.646278
4625	C-type lectin receptor signaling pathway	Q8R4H2;P05627	2	0.646278
5225	Hepatocellular carcinoma	P97496;Q9D8M7;Q63932	3	0.650407
4070	Phosphatidylinositol signaling system	Q99L43;O70161	2	0.659975
5134	Legionellosis	Q01853	1	0.666005
4923	Regulation of lipolysis in adipocytes	P81122	1	0.672284
4730	Long-term depression	Q63932	1	0.678446
4152	AMPK signaling pathway	Q9D1F4;P81122	2	0.694436
4926	Relaxin signaling pathway	Q63932;P05627	2	0.706601
280	Valine, leucine and isoleucine degradation	Q6P9Q4	1	0.707572
4659	Th17 cell differentiation	P11499;P05627	2	0.710566
4370	VEGF signaling pathway	Q63932	1	0.713075
5230	Central carbon metabolism in cancer	Q63932	1	0.713075
5221	Acute myeloid leukemia	Q63932	1	0.723773
5223	Non-small cell lung cancer	Q63932	1	0.728973
4068	FoxO signaling pathway	P81122;Q63932	2	0.737091
10	Glycolysis / Gluconeogenesis	P05064	1	0.739083
4622	RIG-I-like receptor signaling pathway	P53349	1	0.743996
4662	B cell receptor signaling pathway	P05627;Q63932	2	0.747815
5100	Bacterial invasion of epithelial cells	P26231	1	0.748818
4550	Signaling pathways regulating pluripotency of stem cells	Q63932;Q6PR54	2	0.754755
310	Lysine degradation	E9Q5F9	1	0.762748
4142	Lysosome	O54774;Q6P5E6	2	0.764859
5218	Melanoma	Q63932	1	0.767219
562	Inositol phosphate metabolism	O70161	1	0.775911
983	Drug metabolism - other enzymes	Q91YL3	1	0.775911
5220	Chronic myeloid leukemia	Q63932	1	0.780135
4932	Non-alcoholic fatty liver disease (NAFLD)	P81122;P05627	2	0.783995
4971	Gastric acid secretion	Q6PHZ2	1	0.78428
5133	Pertussis	P05627	1	0.788348
4920	Adipocytokine signaling pathway	P81122	1	0.792339
5226	Gastric cancer	Q63932;P26231	2	0.793044
4390	Hippo signaling pathway	P26231;Q99NH2	2	0.801759
5410	Hypertrophic cardiomyopathy (HCM)	P48678	1	0.80387
4742	Taste transduction	Q9D4H9	1	0.80387
4934	Cushing syndrome	Q63932;Q6PHZ2	2	0.804591
5168	Herpes simplex virus 1 infection	P18608;O70551;P05627	3	0.806253
4727	GABAergic synapse	Q9D4H9	1	0.807571
4911	Insulin secretion	Q6PHZ2	1	0.807571
4115	p53 signaling pathway	Q80XP8	1	0.811202
5321	Inflammatory bowel disease (IBD)	P05627	1	0.814765
4540	Gap junction	Q63932	1	0.818262
4917	Prolactin signaling pathway	Q63932	1	0.825059
4310	Wnt signaling pathway	Q6PHZ2;P05627	2	0.835889
4914	Progesterone-mediated oocyte maturation	P11499	1	0.837905
5163	Human cytomegalovirus infection	E9Q394;Q63932;Q8R4H2	3	0.843323
4713	Circadian entrainment	Q6PHZ2	1	0.846921
4151	PI3K-Akt signaling pathway	Q8BGD9;Q03145;P10923;P62754;P11499;Q63932	6	0.848355
3320	PPAR signaling pathway	Q62417	1	0.849814
4933	AGE-RAGE signaling pathway in diabetic complications	P05627	1	0.855438
4925	Aldosterone synthesis and secretion	Q6PHZ2	1	0.858171
4922	Glucagon signaling pathway	Q6PHZ2	1	0.8686
5202	Transcriptional misregulation in cancer	Q64318;Q60980;P97360	3	0.87081
4931	Insulin resistance	P81122	1	0.871086
230	Purine metabolism	Q01063;Q5SUR0	2	0.872536
4612	Antigen processing and presentation	P11499	1	0.873525
564	Glycerophospholipid metabolism	Q99L43	1	0.873525
4218	Cellular senescence	Q64337;Q63932	2	0.879996
4725	Cholinergic synapse	Q6PHZ2	1	0.880571
5200	Pathways in cancer	Q63932;Q8R4H2;Q6PHZ2;P11499;P26231;O35516;P05627	7	0.88109
4670	Leukocyte transendothelial migration	P26231	1	0.885051
5142	Chagas disease (American trypanosomiasis)	P05627	1	0.885051
4512	ECM-receptor interaction	P10923	1	0.885051
4071	Sphingolipid signaling pathway	Q63932	1	0.895532
4621	NOD-like receptor signaling pathway	P05627;P11499	2	0.896928
4750	Inflammatory mediator regulation of TRP channels	Q6PHZ2	1	0.897512
4114	Oocyte meiosis	Q6PHZ2	1	0.905064
5167	Kaposi sarcoma-associated herpesvirus infection	P05627;Q63932	2	0.907436
4110	Cell cycle	P97310	1	0.913731
4740	Olfactory transduction	Q6PHZ2	1	0.920096
4072	Phospholipase D signaling pathway	Q63932;O70161	2	0.921958
5166	Human T-cell leukemia virus 1 infection	P26039;P53349;P05627	3	0.926533
5012	Parkinson disease	Q02053	1	0.928778
190	Oxidative phosphorylation	Q06185	1	0.928778
4728	Dopaminergic synapse	Q6PHZ2	1	0.930131
4664	Fc epsilon RI signaling pathway	Q63932	1	0.930131
4723	Retrograde endocannabinoid signaling	Q9D4H9	1	0.940075
5034	Alcoholism	Q6NZM9	1	0.944506
5140	Leishmaniasis	P05627	1	0.946598
5414	Dilated cardiomyopathy (DCM)	P48678	1	0.953322
4261	Adrenergic signaling in cardiomyocytes	Q6PHZ2	1	0.954212
4014	Ras signaling pathway	Q03145;Q63932	2	0.954479
5152	Tuberculosis	Q6PHZ2;Q8R4H2	2	0.963707
5010	Alzheimer disease	Q99P72	1	0.96435
4080	Neuroactive ligand-receptor interaction	Q99NH2;Q9D4H9;Q9CSB4	3	0.964979
4062	Chemokine signaling pathway	Q99NH2	1	0.965031
5323	Rheumatoid arthritis	P05627	1	0.970602
4020	Calcium signaling pathway	P83093;Q6PHZ2	2	0.972973
4650	Natural killer cell mediated cytotoxicity	Q63932	1	0.979236
