# Supplementary material for: Integrated Phosphoproteomics Identifies TGFβ-Dependent Phosphorylation Events Linking Kinase Signaling to Autophagy in Palatogenesis
Source: Proteomes. 2026 Jan 23;14(1):5. doi: 10.3390/proteomes14010005 (PMC12921946; doi:10.3390/proteomes14010005)
Supplement: Supplementary file 1 [file proteomes-14-00005-s001.zip › Supplementary Files/Supplementary table 4. Protein-protein interaction network calculated by STRING database.xlsx]

## Sheet: Sheet1
node1	node2	node1_string_id	node2_string_id	neighborhood_on_chromosome	gene_fusion	phylogenetic_cooccurrence	homology	coexpression	experimentally_determined_interaction	database_annotated	automated_textmining	combined_score
Eif3b	Eif3c	10090.ENSMUSP00000098076	10090.ENSMUSP00000032992	0	0	0	0	0.825	0.973	0.9	0.974	0.999
Fosl2	Jun	10090.ENSMUSP00000031017	10090.ENSMUSP00000102711	0	0	0	0	0.103	0.761	0.932	0.988	0.999
Hsp90ab1	Ptges3	10090.ENSMUSP00000024739	10090.ENSMUSP00000050292	0	0	0	0	0.527	0.92	0.905	0.977	0.999
Nop14	Utp18	10090.ENSMUSP00000038382	10090.ENSMUSP00000068103	0	0	0	0	0.803	0.967	0.6	0.685	0.999
Rplp0	Rplp2	10090.ENSMUSP00000083705	10090.ENSMUSP00000081474	0.098	0	0	0	0.864	0.911	0.8	0.785	0.999
Rplp1	Rplp2	10090.ENSMUSP00000008036	10090.ENSMUSP00000081474	0	0	0	0	0.907	0.903	0.8	0.913	0.999
Rps17	Rps3	10090.ENSMUSP00000079628	10090.ENSMUSP00000032998	0	0	0	0	0.91	0.94	0.8	0.751	0.999
Rps17	Rps6	10090.ENSMUSP00000079628	10090.ENSMUSP00000099878	0	0	0	0	0.909	0.95	0.8	0.674	0.999
Rps3	Rps6	10090.ENSMUSP00000032998	10090.ENSMUSP00000099878	0	0	0	0	0.929	0.94	0.8	0.762	0.999
Hdac4	Ncor2	10090.ENSMUSP00000095249	10090.ENSMUSP00000107033	0	0	0	0	0.093	0.917	0.864	0.904	0.998
Rplp0	Rplp1	10090.ENSMUSP00000083705	10090.ENSMUSP00000008036	0.098	0	0	0	0.784	0.858	0.8	0.75	0.998
Chd4	Gatad2a	10090.ENSMUSP00000060054	10090.ENSMUSP00000070229	0	0	0	0	0.101	0.76	0.905	0.881	0.997
Rplp2	Rps3	10090.ENSMUSP00000081474	10090.ENSMUSP00000032998	0	0	0	0	0.874	0.963	0	0.555	0.997
Rplp2	Rps17	10090.ENSMUSP00000081474	10090.ENSMUSP00000079628	0	0	0	0	0.883	0.967	0	0.503	0.997
Srrm1	Srrm2	10090.ENSMUSP00000125003	10090.ENSMUSP00000085993	0	0	0	0	0.208	0.909	0.8	0.871	0.997
Chd4	Gatad2b	10090.ENSMUSP00000060054	10090.ENSMUSP00000041370	0	0	0	0	0.126	0.762	0.864	0.88	0.996
Hnrnpa2b1	Hnrnpc	10090.ENSMUSP00000110103	10090.ENSMUSP00000107237	0	0	0	0	0.816	0.659	0.8	0.682	0.995
Lmna	Sun2	10090.ENSMUSP00000029699	10090.ENSMUSP00000086724	0	0	0	0	0	0.838	0.8	0.87	0.995
Pip5k1c	Tln1	10090.ENSMUSP00000100964	10090.ENSMUSP00000030187	0	0	0	0	0.062	0.836	0.932	0.626	0.995
Rplp0	Rps3	10090.ENSMUSP00000083705	10090.ENSMUSP00000032998	0.17	0	0	0	0.833	0.91	0	0.648	0.995
Eif3b	Rps6	10090.ENSMUSP00000098076	10090.ENSMUSP00000099878	0	0	0	0	0.793	0.871	0.6	0.543	0.994
Rpl34	Rplp2	10090.ENSMUSP00000086614	10090.ENSMUSP00000081474	0	0	0	0	0.852	0.756	0.8	0.267	0.994
Eif2s2	Eif3b	10090.ENSMUSP00000096777	10090.ENSMUSP00000098076	0	0	0	0	0.428	0.941	0.6	0.567	0.993
Eif3c	Eif5b	10090.ENSMUSP00000032992	10090.ENSMUSP00000027252	0	0	0	0	0.662	0.94	0	0.712	0.993
Eif4b	Rps6	10090.ENSMUSP00000127774	10090.ENSMUSP00000099878	0	0	0	0	0.474	0.055	0.922	0.859	0.993
Phf10	Smarcc1	10090.ENSMUSP00000024657	10090.ENSMUSP00000086094	0	0	0	0	0.062	0.766	0.9	0.72	0.993
Rbm8a	Upf1	10090.ENSMUSP00000044548	10090.ENSMUSP00000075089	0	0	0	0	0.062	0.925	0.72	0.726	0.993
Lemd3	Lmna	10090.ENSMUSP00000113103	10090.ENSMUSP00000029699	0	0	0	0	0.065	0.702	0.9	0.775	0.992
Rpl22l1	Rps17	10090.ENSMUSP00000043111	10090.ENSMUSP00000079628	0	0	0	0	0.802	0.908	0	0.595	0.992
Rplp2	Rps6	10090.ENSMUSP00000081474	10090.ENSMUSP00000099878	0	0	0	0	0.826	0.937	0	0.362	0.992
Eif2s2	Eif3c	10090.ENSMUSP00000096777	10090.ENSMUSP00000032992	0	0	0	0	0.271	0.908	0.6	0.724	0.991
Rplp0	Rps6	10090.ENSMUSP00000083705	10090.ENSMUSP00000099878	0	0	0	0	0.843	0.899	0	0.481	0.991
Nup98	Ranbp2	10090.ENSMUSP00000068530	10090.ENSMUSP00000003310	0	0	0	0	0.292	0.339	0.8	0.887	0.988
Rpl34	Rplp0	10090.ENSMUSP00000086614	10090.ENSMUSP00000083705	0	0	0	0	0.772	0.73	0.8	0.187	0.988
Dkc1	Nolc1	10090.ENSMUSP00000033776	10090.ENSMUSP00000128331	0	0	0	0	0.859	0.479	0.36	0.763	0.987
Rpl34	Rps6	10090.ENSMUSP00000086614	10090.ENSMUSP00000099878	0	0	0	0	0.853	0.839	0	0.52	0.987
Rplp1	Rps17	10090.ENSMUSP00000008036	10090.ENSMUSP00000079628	0	0	0	0	0.915	0.737	0	0.473	0.987
Hdac4	Ranbp2	10090.ENSMUSP00000095249	10090.ENSMUSP00000003310	0	0	0	0	0.066	0.163	0.966	0.551	0.986
Rpl34	Rps17	10090.ENSMUSP00000086614	10090.ENSMUSP00000079628	0	0	0	0	0.92	0.768	0	0.328	0.986
Ercc4	Ercc5	10090.ENSMUSP00000023206	10090.ENSMUSP00000027214	0	0	0	0	0.081	0.339	0.72	0.922	0.985
Gatad2a	Mta3	10090.ENSMUSP00000070229	10090.ENSMUSP00000068931	0	0	0	0	0.079	0.762	0.849	0.607	0.985
Rplp0	Rps17	10090.ENSMUSP00000083705	10090.ENSMUSP00000079628	0	0	0	0	0.862	0.821	0	0.408	0.984
Eif3b	Rps3	10090.ENSMUSP00000098076	10090.ENSMUSP00000032998	0	0	0	0	0.722	0.62	0.6	0.662	0.983
Eif3b	Eif5b	10090.ENSMUSP00000098076	10090.ENSMUSP00000027252	0	0	0	0	0.316	0.947	0	0.556	0.982
Ncor2	Spen	10090.ENSMUSP00000107033	10090.ENSMUSP00000101412	0	0	0	0	0.305	0.402	0	0.962	0.982
Rpl22l1	Rplp2	10090.ENSMUSP00000043111	10090.ENSMUSP00000081474	0	0	0	0	0.779	0.753	0.6	0.263	0.981
Rpl34	Rplp1	10090.ENSMUSP00000086614	10090.ENSMUSP00000008036	0	0	0	0	0.75	0.621	0.8	0.158	0.981
Rpl34	Rps3	10090.ENSMUSP00000086614	10090.ENSMUSP00000032998	0.172	0	0	0	0.864	0.766	0	0.386	0.981
Rpl22l1	Rps3	10090.ENSMUSP00000043111	10090.ENSMUSP00000032998	0	0	0	0	0.773	0.754	0	0.589	0.975
Eif2s2	Eif5b	10090.ENSMUSP00000096777	10090.ENSMUSP00000027252	0	0	0	0	0.207	0.915	0	0.654	0.974
Nop14	Tsr1	10090.ENSMUSP00000038382	10090.ENSMUSP00000039027	0	0	0	0	0.876	0.133	0.54	0.532	0.973
Rpl22l1	Rps6	10090.ENSMUSP00000043111	10090.ENSMUSP00000099878	0	0	0	0	0.773	0.753	0	0.566	0.973
Rplp1	Rps3	10090.ENSMUSP00000008036	10090.ENSMUSP00000032998	0	0	0	0	0.827	0.737	0	0.455	0.973
Eif3c	Rps3	10090.ENSMUSP00000032992	10090.ENSMUSP00000032998	0	0	0	0	0.256	0.825	0.6	0.534	0.972
Chd4	Mta3	10090.ENSMUSP00000060054	10090.ENSMUSP00000068931	0	0	0	0	0.118	0.763	0.833	0.289	0.971
Dkc1	Gnl3	10090.ENSMUSP00000033776	10090.ENSMUSP00000047119	0.042	0	0	0	0.873	0.734	0	0.22	0.971
Optn	Sqstm1	10090.ENSMUSP00000027986	10090.ENSMUSP00000099835	0	0	0	0	0.066	0.447	0	0.948	0.971
Rpl22l1	Rpl34	10090.ENSMUSP00000043111	10090.ENSMUSP00000086614	0	0	0	0	0.726	0.646	0.6	0.356	0.971
Rplp1	Rps6	10090.ENSMUSP00000008036	10090.ENSMUSP00000099878	0	0	0	0	0.823	0.75	0	0.405	0.971
Rps3	Tsr1	10090.ENSMUSP00000032998	10090.ENSMUSP00000039027	0	0	0	0	0.087	0.606	0.8	0.654	0.971
Esf1	Utp18	10090.ENSMUSP00000036523	10090.ENSMUSP00000068103	0	0	0	0	0.81	0.745	0	0.446	0.97
Gatad2b	Mta3	10090.ENSMUSP00000041370	10090.ENSMUSP00000068931	0	0	0	0	0.063	0.76	0.785	0.466	0.97
Sec61b	Sec62	10090.ENSMUSP00000067681	10090.ENSMUSP00000029256	0	0	0	0	0.163	0.914	0	0.629	0.97
Chd4	Kdm1a	10090.ENSMUSP00000060054	10090.ENSMUSP00000111977	0	0	0	0	0.079	0.738	0.6	0.723	0.969
Eif3c	Rps6	10090.ENSMUSP00000032992	10090.ENSMUSP00000099878	0	0	0	0	0.518	0.769	0.6	0.384	0.968
Rrp15	Rrp1b	10090.ENSMUSP00000001339	10090.ENSMUSP00000080085	0	0	0	0	0.748	0.589	0.54	0.338	0.964
Gatad2a	Gatad2b	10090.ENSMUSP00000070229	10090.ENSMUSP00000041370	0	0	0	0.845	0.066	0.721	0.844	0.925	0.962
Map2k2	Map3k1	10090.ENSMUSP00000121111	10090.ENSMUSP00000104890	0	0	0	0.641	0.062	0.435	0.922	0.46	0.962
Dnajc2	Hspa12b	10090.ENSMUSP00000030771	10090.ENSMUSP00000096950	0	0	0	0	0.244	0.424	0.9	0.219	0.961
Eif3b	Eif4b	10090.ENSMUSP00000098076	10090.ENSMUSP00000127774	0	0	0	0	0.766	0.364	0	0.755	0.96
Rps6	Tsr1	10090.ENSMUSP00000099878	10090.ENSMUSP00000039027	0	0	0	0	0.082	0.796	0.8	0.051	0.959
Cebpz	Esf1	10090.ENSMUSP00000024885	10090.ENSMUSP00000036523	0	0	0	0	0.867	0.691	0	0	0.957
Cebpz	Gnl3	10090.ENSMUSP00000024885	10090.ENSMUSP00000047119	0	0	0	0	0.799	0.703	0	0.348	0.957
Gnl3	Nop14	10090.ENSMUSP00000047119	10090.ENSMUSP00000038382	0	0	0	0	0.856	0.691	0	0.116	0.957
Rpl22l1	Rplp0	10090.ENSMUSP00000043111	10090.ENSMUSP00000083705	0	0	0	0	0.673	0.65	0.6	0.188	0.957
Rrp1	Rrp15	10090.ENSMUSP00000058785	10090.ENSMUSP00000001339	0	0	0	0	0.697	0.589	0.54	0.338	0.957
Akap13	Arhgef12	10090.ENSMUSP00000117686	10090.ENSMUSP00000126598	0	0	0	0.554	0.095	0.691	0.8	0.634	0.955
Nop14	Rps6	10090.ENSMUSP00000038382	10090.ENSMUSP00000099878	0	0	0	0	0.064	0.768	0.8	0.101	0.955
Map3k1	Map4k4	10090.ENSMUSP00000104890	10090.ENSMUSP00000126961	0	0	0	0.548	0	0.13	0.932	0.597	0.954
Rps17	Tsr1	10090.ENSMUSP00000079628	10090.ENSMUSP00000039027	0	0	0	0	0.067	0.767	0.8	0.06	0.953
Rpl22l1	Rplp1	10090.ENSMUSP00000043111	10090.ENSMUSP00000008036	0	0	0	0	0.588	0.586	0.6	0.374	0.951
Psma3	Vcp	10090.ENSMUSP00000125548	10090.ENSMUSP00000030164	0	0	0.258	0	0.199	0.888	0	0.338	0.95
Kpna2	Kpna6	10090.ENSMUSP00000018506	10090.ENSMUSP00000099650	0	0	0	0.925	0.097	0.728	0.8	0.796	0.949
Cebpz	Nop14	10090.ENSMUSP00000024885	10090.ENSMUSP00000038382	0	0	0	0	0.821	0.69	0	0.148	0.948
Gnl3	Tsr1	10090.ENSMUSP00000047119	10090.ENSMUSP00000039027	0	0	0	0	0.936	0.157	0	0.115	0.948
Hnrnpa2b1	Tra2b	10090.ENSMUSP00000110103	10090.ENSMUSP00000124846	0	0	0.405	0	0.833	0.216	0	0.416	0.948
Ahctf1	Nup98	10090.ENSMUSP00000027768	10090.ENSMUSP00000068530	0	0	0	0	0.152	0.553	0.6	0.695	0.947
Plec	Rps17	10090.ENSMUSP00000075772	10090.ENSMUSP00000079628	0	0	0	0	0.698	0.708	0	0.445	0.946
Slc4a7	Slc9a3r1	10090.ENSMUSP00000058313	10090.ENSMUSP00000021077	0	0	0	0	0	0.13	0	0.941	0.946
Atxn2	Atxn2l	10090.ENSMUSP00000056715	10090.ENSMUSP00000035415	0	0	0	0.839	0.061	0.693	0.8	0.586	0.943
Dkc1	Esf1	10090.ENSMUSP00000033776	10090.ENSMUSP00000036523	0	0	0	0	0.89	0.406	0	0.201	0.943
Dkc1	Hnrnpc	10090.ENSMUSP00000033776	10090.ENSMUSP00000107237	0	0	0	0	0.178	0.137	0.905	0.239	0.942
Plec	Rps3	10090.ENSMUSP00000075772	10090.ENSMUSP00000032998	0	0	0	0	0.698	0.708	0	0.397	0.942
Plec	Rps6	10090.ENSMUSP00000075772	10090.ENSMUSP00000099878	0	0	0	0	0.698	0.709	0	0.395	0.942
Eif3b	Rps17	10090.ENSMUSP00000098076	10090.ENSMUSP00000079628	0	0	0	0	0.268	0.766	0.6	0.25	0.941
Eif2s2	Rps6	10090.ENSMUSP00000096777	10090.ENSMUSP00000099878	0	0	0	0	0.448	0.645	0.6	0.331	0.94
Kpna2	Tpx2	10090.ENSMUSP00000018506	10090.ENSMUSP00000128888	0	0	0	0	0.689	0.161	0.548	0.55	0.939
Hnrnpa2b1	Matr3	10090.ENSMUSP00000110103	10090.ENSMUSP00000125761	0	0	0	0	0.805	0.223	0	0.628	0.938
Hnrnpc	Ranbp2	10090.ENSMUSP00000107237	10090.ENSMUSP00000003310	0	0	0	0	0.064	0.303	0.9	0.173	0.938
Esf1	Gnl3	10090.ENSMUSP00000036523	10090.ENSMUSP00000047119	0	0	0	0	0.802	0.691	0	0	0.936
Akt1s1	Rictor	10090.ENSMUSP00000103512	10090.ENSMUSP00000051809	0	0	0	0	0	0	0	0.932	0.933
Dkc1	Ptges3	10090.ENSMUSP00000033776	10090.ENSMUSP00000050292	0	0	0	0	0.154	0.143	0.905	0.133	0.932
Dkc1	Tsr1	10090.ENSMUSP00000033776	10090.ENSMUSP00000039027	0	0	0	0	0.862	0	0	0.523	0.931
Hspa12b	Ranbp2	10090.ENSMUSP00000096950	10090.ENSMUSP00000003310	0	0	0	0	0.083	0.263	0.9	0.102	0.931
Rps6	Serbp1	10090.ENSMUSP00000099878	10090.ENSMUSP00000039110	0	0	0	0	0.201	0.916	0	0.051	0.93
Eif5b	Rps3	10090.ENSMUSP00000027252	10090.ENSMUSP00000032998	0	0	0	0	0.172	0.848	0	0.486	0.929
Eif3c	Rps17	10090.ENSMUSP00000032992	10090.ENSMUSP00000079628	0	0	0	0	0.152	0.791	0.6	0.106	0.928
Hnrnpc	Ptges3	10090.ENSMUSP00000107237	10090.ENSMUSP00000050292	0	0	0	0	0.226	0.058	0.905	0.066	0.926
Hnrnpc	Nup98	10090.ENSMUSP00000107237	10090.ENSMUSP00000068530	0	0	0	0	0.082	0.103	0.9	0.207	0.926
Nolc1	Tcof1	10090.ENSMUSP00000128331	10090.ENSMUSP00000135476	0	0	0	0	0.202	0.351	0	0.869	0.926
Jun	Tjp2	10090.ENSMUSP00000102711	10090.ENSMUSP00000097154	0	0	0	0	0	0	0	0.923	0.923
Kpna2	Ranbp2	10090.ENSMUSP00000018506	10090.ENSMUSP00000003310	0	0	0	0	0.169	0.397	0.548	0.701	0.923
Hsp90ab1	Vcp	10090.ENSMUSP00000024739	10090.ENSMUSP00000030164	0	0	0	0	0.212	0.461	0.3	0.769	0.922
Rps17	Serbp1	10090.ENSMUSP00000079628	10090.ENSMUSP00000039110	0	0	0	0	0.138	0.914	0	0	0.922
Hspa12b	Nup98	10090.ENSMUSP00000096950	10090.ENSMUSP00000068530	0	0	0	0	0.051	0.205	0.9	0.067	0.92
Baz1b	Smarcc1	10090.ENSMUSP00000002825	10090.ENSMUSP00000086094	0	0	0	0	0.107	0.563	0.629	0.503	0.918
Eif5b	Rps6	10090.ENSMUSP00000027252	10090.ENSMUSP00000099878	0.172	0	0	0	0.144	0.846	0	0.342	0.918
Rps6	Utp18	10090.ENSMUSP00000099878	10090.ENSMUSP00000068103	0	0	0	0	0.134	0.765	0.6	0.12	0.918
Gnl3	Senp3	10090.ENSMUSP00000047119	10090.ENSMUSP00000005336	0	0	0	0	0.092	0.058	0.9	0.142	0.916
Hdac4	Nup98	10090.ENSMUSP00000095249	10090.ENSMUSP00000068530	0	0	0	0	0.092	0.084	0.9	0.115	0.916
Eif4b	Zcchc6	10090.ENSMUSP00000127774	10090.ENSMUSP00000071623	0	0	0	0	0.061	0.089	0.9	0.128	0.915
Ddx24	Dkc1	10090.ENSMUSP00000105628	10090.ENSMUSP00000033776	0.052	0	0	0	0.701	0.711	0	0.067	0.913
Iws1	Setd2	10090.ENSMUSP00000025243	10090.ENSMUSP00000116313	0	0	0	0	0.065	0.589	0	0.79	0.912
Plec	Rplp2	10090.ENSMUSP00000075772	10090.ENSMUSP00000081474	0	0	0	0	0.689	0.704	0	0.125	0.912
Rrp1	Utp18	10090.ENSMUSP00000058785	10090.ENSMUSP00000068103	0	0	0	0	0.723	0.698	0	0	0.912
Bclaf1	Thrap3	10090.ENSMUSP00000043583	10090.ENSMUSP00000079722	0	0	0	0.802	0.199	0.733	0.54	0.897	0.911
Gnl3	Rrp15	10090.ENSMUSP00000047119	10090.ENSMUSP00000001339	0	0	0	0	0.885	0	0	0.254	0.911
Ctps	Ctps2	10090.ENSMUSP00000030381	10090.ENSMUSP00000033727	0	0	0.449	0.978	0	0.56	0.8	0.888	0.91
Ctr9	Iws1	10090.ENSMUSP00000005749	10090.ENSMUSP00000025243	0	0	0	0	0.25	0.429	0.6	0.54	0.91
Rb1cc1	Sqstm1	10090.ENSMUSP00000027040	10090.ENSMUSP00000099835	0	0	0	0	0.062	0.146	0	0.896	0.91
Acin1	Srrm2	10090.ENSMUSP00000022793	10090.ENSMUSP00000085993	0	0	0	0	0.762	0.404	0	0.411	0.909
Cebpz	Dkc1	10090.ENSMUSP00000024885	10090.ENSMUSP00000033776	0	0	0	0	0.846	0.28	0	0.241	0.908
Ddx24	Nop14	10090.ENSMUSP00000105628	10090.ENSMUSP00000038382	0	0	0	0	0.801	0.134	0	0.509	0.907
Dync1i2	Ptges3	10090.ENSMUSP00000080410	10090.ENSMUSP00000050292	0	0	0	0	0.08	0	0.9	0.075	0.907
Eif2s2	Rps3	10090.ENSMUSP00000096777	10090.ENSMUSP00000032998	0	0	0	0	0.431	0.281	0.6	0.501	0.907
Ptges3	Vcp	10090.ENSMUSP00000050292	10090.ENSMUSP00000030164	0	0	0	0	0.079	0.401	0.8	0.264	0.907
Dync1i2	Hsp90ab1	10090.ENSMUSP00000080410	10090.ENSMUSP00000024739	0	0	0	0	0.062	0.054	0.9	0.064	0.905
Gnl3	Nolc1	10090.ENSMUSP00000047119	10090.ENSMUSP00000128331	0	0	0	0	0.814	0.049	0	0.506	0.905
Chd4	Smarcc1	10090.ENSMUSP00000060054	10090.ENSMUSP00000086094	0	0	0	0	0.244	0.727	0.218	0.476	0.904
Eif3c	Eif4b	10090.ENSMUSP00000032992	10090.ENSMUSP00000127774	0	0	0	0	0.73	0	0	0.661	0.904
Hnrnpc	Tra2b	10090.ENSMUSP00000107237	10090.ENSMUSP00000124846	0	0	0	0	0.81	0.048	0	0.506	0.903
Ppp1r2	Ppp1r7	10090.ENSMUSP00000060118	10090.ENSMUSP00000027494	0	0	0	0	0.062	0.762	0	0.591	0.901
Eif4b	Tnks1bp1	10090.ENSMUSP00000127774	10090.ENSMUSP00000107232	0	0	0	0	0	0	0.9	0	0.9
Arhgef12	Plxnb2	10090.ENSMUSP00000126598	10090.ENSMUSP00000051731	0	0	0	0	0.063	0.13	0.8	0.448	0.897
Rictor	Rps6	10090.ENSMUSP00000051809	10090.ENSMUSP00000099878	0	0	0	0	0	0.439	0	0.82	0.895
Eif2s2	Rps17	10090.ENSMUSP00000096777	10090.ENSMUSP00000079628	0	0	0	0	0.237	0.645	0.6	0.129	0.893
Dkc1	Eif3b	10090.ENSMUSP00000033776	10090.ENSMUSP00000098076	0	0	0	0	0.807	0.402	0	0.137	0.891
Eif4b	Eif5b	10090.ENSMUSP00000127774	10090.ENSMUSP00000027252	0	0	0	0	0.145	0	0	0.878	0.891
G3bp1	Snd1	10090.ENSMUSP00000018727	10090.ENSMUSP00000001460	0	0	0	0	0.062	0.401	0	0.821	0.891
Nemf	Vcp	10090.ENSMUSP00000021368	10090.ENSMUSP00000030164	0	0	0	0	0.066	0.198	0	0.864	0.889
Optn	Vcp	10090.ENSMUSP00000027986	10090.ENSMUSP00000030164	0	0	0	0	0	0.058	0	0.885	0.887
Tln1	Zyx	10090.ENSMUSP00000030187	10090.ENSMUSP00000126622	0	0	0	0	0.165	0.058	0.629	0.657	0.886
Hsp90ab1	Ppig	10090.ENSMUSP00000024739	10090.ENSMUSP00000045945	0	0	0	0	0.484	0.419	0	0.646	0.885
Nop14	Rrp15	10090.ENSMUSP00000038382	10090.ENSMUSP00000001339	0	0	0	0	0.816	0	0	0.4	0.884
Ctps	Gnl3	10090.ENSMUSP00000030381	10090.ENSMUSP00000047119	0.043	0	0	0	0.639	0.69	0	0	0.883
Dkc1	Eif4b	10090.ENSMUSP00000033776	10090.ENSMUSP00000127774	0	0	0	0	0.803	0.137	0.287	0.153	0.883
Alkbh5	Ythdc1	10090.ENSMUSP00000049116	10090.ENSMUSP00000039133	0	0	0	0	0.061	0	0	0.88	0.882
Ahctf1	Ranbp2	10090.ENSMUSP00000027768	10090.ENSMUSP00000003310	0	0	0	0	0.519	0.141	0	0.73	0.879
Cebpz	Ddx24	10090.ENSMUSP00000024885	10090.ENSMUSP00000105628	0	0	0	0	0.8	0.402	0	0.074	0.879
Acin1	Srrm1	10090.ENSMUSP00000022793	10090.ENSMUSP00000125003	0	0	0	0	0.34	0.666	0	0.489	0.877
Stx12	Stx18	10090.ENSMUSP00000030698	10090.ENSMUSP00000109761	0	0	0	0	0.08	0.402	0.54	0.573	0.877
Dab2	Fcho2	10090.ENSMUSP00000079689	10090.ENSMUSP00000042959	0	0	0	0	0.061	0.576	0	0.712	0.876
Eif3b	G3bp1	10090.ENSMUSP00000098076	10090.ENSMUSP00000018727	0	0	0	0	0.413	0.234	0	0.748	0.876
Atf7	Jun	10090.ENSMUSP00000104456	10090.ENSMUSP00000102711	0	0	0	0.595	0.066	0.665	0.528	0.574	0.875
Bin1	Clip1	10090.ENSMUSP00000025239	10090.ENSMUSP00000107192	0	0	0	0	0.055	0.426	0	0.787	0.874
Cebpz	Rrp1b	10090.ENSMUSP00000024885	10090.ENSMUSP00000080085	0	0	0	0	0.768	0.209	0	0.364	0.873
Rps3	Serbp1	10090.ENSMUSP00000032998	10090.ENSMUSP00000039110	0	0	0	0	0.188	0.829	0	0.153	0.872
Plec	Rpl22l1	10090.ENSMUSP00000075772	10090.ENSMUSP00000043111	0	0	0	0	0.548	0.586	0	0.37	0.871
Nolc1	Rrp1b	10090.ENSMUSP00000128331	10090.ENSMUSP00000080085	0	0	0	0	0.768	0.13	0	0.404	0.869
Nop14	Rrp1b	10090.ENSMUSP00000038382	10090.ENSMUSP00000080085	0	0	0	0	0.782	0.13	0.36	0	0.868
Rplp2	Serbp1	10090.ENSMUSP00000081474	10090.ENSMUSP00000039110	0	0	0	0	0.137	0.852	0	0	0.866
Dnajc21	Gnl3	10090.ENSMUSP00000116865	10090.ENSMUSP00000047119	0	0	0	0	0.398	0.749	0	0.178	0.865
Matr3	Rbm14	10090.ENSMUSP00000125761	10090.ENSMUSP00000006625	0	0	0	0	0.753	0.164	0	0.399	0.865
Dst	Plec	10090.ENSMUSP00000095392	10090.ENSMUSP00000075772	0	0	0	0.678	0.063	0.059	0.8	0.917	0.864
Eif5b	Rps17	10090.ENSMUSP00000027252	10090.ENSMUSP00000079628	0	0	0	0	0	0.842	0	0.178	0.864
Baz1b	Dek	10090.ENSMUSP00000002825	10090.ENSMUSP00000021807	0	0	0	0	0.062	0.13	0.8	0.261	0.863
Kpna2	Rps3	10090.ENSMUSP00000018506	10090.ENSMUSP00000032998	0	0	0	0	0.097	0.091	0	0.846	0.863
Safb	Tjp2	10090.ENSMUSP00000092849	10090.ENSMUSP00000097154	0	0	0	0	0.06	0.087	0	0.853	0.863
Eif4b	Rps3	10090.ENSMUSP00000127774	10090.ENSMUSP00000032998	0	0	0	0	0.787	0.047	0	0.376	0.862
Nolc1	Tsr1	10090.ENSMUSP00000128331	10090.ENSMUSP00000039027	0	0	0	0	0.862	0	0	0	0.862
Nolc1	Utp18	10090.ENSMUSP00000128331	10090.ENSMUSP00000068103	0	0	0	0	0.749	0	0	0.474	0.862
Atxn2	G3bp1	10090.ENSMUSP00000056715	10090.ENSMUSP00000018727	0	0	0	0	0.244	0.503	0	0.652	0.858
Rrp15	Tsr1	10090.ENSMUSP00000001339	10090.ENSMUSP00000039027	0	0	0	0	0.858	0	0	0	0.858
Nop14	Rrp1	10090.ENSMUSP00000038382	10090.ENSMUSP00000058785	0	0	0	0	0.774	0.09	0.36	0	0.857
Gnl3	Rrp1b	10090.ENSMUSP00000047119	10090.ENSMUSP00000080085	0	0	0	0	0.721	0.402	0	0.207	0.856
Ahcyl1	Slc4a7	10090.ENSMUSP00000029490	10090.ENSMUSP00000058313	0	0	0	0	0	0.41	0	0.759	0.852
Rrp1b	Tsr1	10090.ENSMUSP00000080085	10090.ENSMUSP00000039027	0	0	0	0	0.778	0	0.36	0	0.852
Hnrnpc	Matr3	10090.ENSMUSP00000107237	10090.ENSMUSP00000125761	0	0	0	0	0.77	0.145	0	0.295	0.85
Esf1	Nol8	10090.ENSMUSP00000036523	10090.ENSMUSP00000021824	0	0	0	0	0.849	0	0	0	0.849
Kdm1a	Mta3	10090.ENSMUSP00000111977	10090.ENSMUSP00000068931	0	0	0	0	0.061	0.547	0.6	0.212	0.848
Matr3	Tra2b	10090.ENSMUSP00000125761	10090.ENSMUSP00000124846	0	0	0	0	0.788	0.139	0	0.233	0.848
Hnrnpa2b1	Rbm14	10090.ENSMUSP00000110103	10090.ENSMUSP00000006625	0	0	0	0	0.805	0.132	0	0.168	0.847
Prpf40a	U2surp	10090.ENSMUSP00000075655	10090.ENSMUSP00000078602	0	0	0	0	0.651	0.383	0	0.344	0.846
Ctps	Uckl1	10090.ENSMUSP00000030381	10090.ENSMUSP00000050398	0	0	0	0	0.1	0.69	0	0.489	0.845
Plec	Rpl34	10090.ENSMUSP00000075772	10090.ENSMUSP00000086614	0	0	0	0	0.559	0.589	0	0.213	0.844
Rrp1	Tsr1	10090.ENSMUSP00000058785	10090.ENSMUSP00000039027	0	0	0	0	0.762	0	0.36	0	0.841
Cebpz	Tsr1	10090.ENSMUSP00000024885	10090.ENSMUSP00000039027	0	0	0	0	0.834	0	0	0.071	0.839
Pum1	Pum2	10090.ENSMUSP00000030315	10090.ENSMUSP00000131074	0	0	0	0.977	0.134	0.13	0.8	0.9	0.839
Tsr1	Utp18	10090.ENSMUSP00000039027	10090.ENSMUSP00000068103	0	0	0	0	0.819	0	0	0.147	0.839
Map1a	Sqstm1	10090.ENSMUSP00000092223	10090.ENSMUSP00000099835	0	0	0	0	0	0	0	0.838	0.838
Atrx	Nktr	10090.ENSMUSP00000109203	10090.ENSMUSP00000035112	0	0	0	0	0.785	0.083	0	0.239	0.837
Atxn2l	G3bp1	10090.ENSMUSP00000035415	10090.ENSMUSP00000018727	0	0	0	0	0.244	0.721	0	0.285	0.836
Sqstm1	Vcp	10090.ENSMUSP00000099835	10090.ENSMUSP00000030164	0	0	0	0	0.063	0.13	0	0.814	0.835
Esf1	Nolc1	10090.ENSMUSP00000036523	10090.ENSMUSP00000128331	0	0	0	0	0.765	0	0	0.323	0.834
Ddx24	Utp18	10090.ENSMUSP00000105628	10090.ENSMUSP00000068103	0	0	0	0	0.797	0.189	0	0.071	0.833
Ddx24	Esf1	10090.ENSMUSP00000105628	10090.ENSMUSP00000036523	0	0	0	0	0.799	0.19	0	0	0.83
Esf1	Tsr1	10090.ENSMUSP00000036523	10090.ENSMUSP00000039027	0	0	0	0	0.83	0	0	0	0.83
Hnrnpa2b1	Ythdc2	10090.ENSMUSP00000110103	10090.ENSMUSP00000048340	0	0	0	0	0.113	0.559	0	0.602	0.83
Mcm2	Rif1	10090.ENSMUSP00000061923	10090.ENSMUSP00000108313	0	0	0	0	0.807	0	0	0.147	0.828
Ctps	Nop14	10090.ENSMUSP00000030381	10090.ENSMUSP00000038382	0	0	0	0	0.465	0.69	0	0	0.827
Eif5b	Esf1	10090.ENSMUSP00000027252	10090.ENSMUSP00000036523	0	0	0	0	0.827	0	0	0	0.827
Ctps	Rrp1	10090.ENSMUSP00000030381	10090.ENSMUSP00000058785	0	0	0	0	0.501	0.666	0	0	0.826
Esf1	Nop14	10090.ENSMUSP00000036523	10090.ENSMUSP00000038382	0	0	0	0	0.826	0	0	0	0.826
Rbm8a	Srrm2	10090.ENSMUSP00000044548	10090.ENSMUSP00000085993	0	0	0	0	0.065	0.728	0	0.368	0.825
Hnrnpc	Ythdc2	10090.ENSMUSP00000107237	10090.ENSMUSP00000048340	0	0	0	0	0.062	0.559	0	0.61	0.824
Ercc4	Rfc1	10090.ENSMUSP00000023206	10090.ENSMUSP00000031092	0	0	0	0	0.081	0.208	0.6	0.465	0.823
Hnrnpc	Rbm14	10090.ENSMUSP00000107237	10090.ENSMUSP00000006625	0	0	0	0.579	0.798	0.074	0	0.26	0.823
Kpna3	Ranbp2	10090.ENSMUSP00000022496	10090.ENSMUSP00000003310	0	0	0	0	0.183	0.397	0.499	0.364	0.822
Esf1	Rrp15	10090.ENSMUSP00000036523	10090.ENSMUSP00000001339	0	0	0	0	0.821	0	0	0	0.821
Notch2	Spen	10090.ENSMUSP00000078741	10090.ENSMUSP00000101412	0	0	0	0	0.062	0.383	0.515	0.439	0.821
Abcf1	Eif2s2	10090.ENSMUSP00000036881	10090.ENSMUSP00000096777	0	0	0	0	0.482	0	0.6	0.201	0.82
Prpf4b	Son	10090.ENSMUSP00000077019	10090.ENSMUSP00000109671	0	0	0	0.548	0.814	0.058	0	0.073	0.82
Atp5k	Rplp2	10090.ENSMUSP00000051222	10090.ENSMUSP00000081474	0	0	0	0	0.806	0	0	0.105	0.819
Rps17	Tceb3	10090.ENSMUSP00000079628	10090.ENSMUSP00000030427	0	0	0	0	0	0.645	0	0.512	0.819
Ddx24	Rrp1	10090.ENSMUSP00000105628	10090.ENSMUSP00000058785	0	0	0	0	0.766	0.164	0	0.148	0.818
Iws1	Tceb3	10090.ENSMUSP00000025243	10090.ENSMUSP00000030427	0	0	0	0	0.062	0	0.6	0.555	0.818
Gnl3	Rrp1	10090.ENSMUSP00000047119	10090.ENSMUSP00000058785	0	0	0	0	0.645	0.402	0	0.207	0.816
Plec	Rplp0	10090.ENSMUSP00000075772	10090.ENSMUSP00000083705	0	0	0	0	0.562	0.586	0	0.07	0.816
Setd2	Son	10090.ENSMUSP00000116313	10090.ENSMUSP00000109671	0	0	0	0	0.815	0	0	0.045	0.816
Cebpz	Rrp1	10090.ENSMUSP00000024885	10090.ENSMUSP00000058785	0	0	0	0	0.756	0.209	0	0.122	0.815
Kdm1a	Kpna2	10090.ENSMUSP00000111977	10090.ENSMUSP00000018506	0	0	0	0	0.064	0.809	0	0.047	0.815
Ddx24	Rrp1b	10090.ENSMUSP00000105628	10090.ENSMUSP00000080085	0	0	0	0	0.759	0.164	0	0.148	0.813
Nktr	Ptges3	10090.ENSMUSP00000035112	10090.ENSMUSP00000050292	0	0	0	0	0.537	0.326	0	0.449	0.813
Ddx24	Tsr1	10090.ENSMUSP00000105628	10090.ENSMUSP00000039027	0	0	0	0	0.801	0.08	0	0.06	0.812
Ppig	Ptges3	10090.ENSMUSP00000045945	10090.ENSMUSP00000050292	0	0	0	0	0.554	0.326	0	0.426	0.812
Dkc1	Nop14	10090.ENSMUSP00000033776	10090.ENSMUSP00000038382	0	0	0	0	0.79	0	0	0.139	0.811
Rbm14	Tra2b	10090.ENSMUSP00000006625	10090.ENSMUSP00000124846	0	0	0	0.593	0.799	0.074	0	0.082	0.809
Ercc5	Hmgn1	10090.ENSMUSP00000027214	10090.ENSMUSP00000061012	0	0	0	0	0	0	0.8	0.075	0.807
Pum2	Trip12	10090.ENSMUSP00000131074	10090.ENSMUSP00000027421	0	0	0	0	0.673	0.203	0	0.319	0.807
Ddx24	Gnl3	10090.ENSMUSP00000105628	10090.ENSMUSP00000047119	0	0	0	0	0.768	0.147	0	0.102	0.806
Cebpz	Dnajc21	10090.ENSMUSP00000024885	10090.ENSMUSP00000116865	0	0	0	0	0.224	0.721	0	0.171	0.805
Asap2	Bin1	10090.ENSMUSP00000063217	10090.ENSMUSP00000025239	0	0	0	0	0	0.385	0.676	0.074	0.799
Dkc1	Rrp1b	10090.ENSMUSP00000033776	10090.ENSMUSP00000080085	0	0	0	0	0.778	0.13	0	0.044	0.799
Elac2	Nop14	10090.ENSMUSP00000071788	10090.ENSMUSP00000038382	0	0	0	0	0.799	0	0	0	0.799
Esf1	Rrp1b	10090.ENSMUSP00000036523	10090.ENSMUSP00000080085	0	0	0	0	0.753	0.13	0	0.144	0.799
Hnrnpa2b1	Ythdc1	10090.ENSMUSP00000110103	10090.ENSMUSP00000039133	0	0	0	0	0.418	0.16	0	0.623	0.799
Alkbh5	Ythdc2	10090.ENSMUSP00000049116	10090.ENSMUSP00000048340	0.042	0	0	0	0.052	0.047	0	0.794	0.798
Cebpz	Utp18	10090.ENSMUSP00000024885	10090.ENSMUSP00000068103	0	0	0	0	0.798	0	0	0	0.798
Gnl3	Npm1	10090.ENSMUSP00000047119	10090.ENSMUSP00000075067	0	0	0	0	0.458	0.212	0	0.566	0.798
Rplp0	Serbp1	10090.ENSMUSP00000083705	10090.ENSMUSP00000039110	0	0	0	0	0.138	0.758	0	0.111	0.798
Nolc1	Rrp15	10090.ENSMUSP00000128331	10090.ENSMUSP00000001339	0	0	0	0	0.776	0.132	0	0	0.797
Epn1	Fcho2	10090.ENSMUSP00000096445	10090.ENSMUSP00000042959	0	0	0	0	0.063	0	0.6	0.497	0.795
Pds5a	Rfc1	10090.ENSMUSP00000031104	10090.ENSMUSP00000031092	0	0	0	0	0.207	0.402	0	0.602	0.795
Prpf4b	Setd2	10090.ENSMUSP00000077019	10090.ENSMUSP00000116313	0	0	0	0	0.768	0.071	0	0.126	0.795
Chd9	Ncor2	10090.ENSMUSP00000105243	10090.ENSMUSP00000107033	0	0	0	0	0.175	0.143	0.65	0.264	0.793
Jun	Smarcc1	10090.ENSMUSP00000102711	10090.ENSMUSP00000086094	0	0	0	0	0	0.058	0.629	0.455	0.793
Pum1	Trip12	10090.ENSMUSP00000030315	10090.ENSMUSP00000027421	0	0	0	0	0.673	0.203	0	0.269	0.792
Atrx	Brwd1	10090.ENSMUSP00000109203	10090.ENSMUSP00000023631	0	0	0	0	0.736	0.137	0.127	0.075	0.791
Esf1	Rrp1	10090.ENSMUSP00000036523	10090.ENSMUSP00000058785	0	0	0	0	0.753	0.09	0	0.144	0.79
Eif5b	Rpl22l1	10090.ENSMUSP00000027252	10090.ENSMUSP00000043111	0	0	0	0	0.081	0.736	0	0.198	0.788
Nrde2	Utp18	10090.ENSMUSP00000021596	10090.ENSMUSP00000068103	0	0	0	0	0	0	0	0.788	0.788
Atf7	Fosl2	10090.ENSMUSP00000104456	10090.ENSMUSP00000031017	0	0	0	0.586	0	0.762	0	0.288	0.787
Esf1	Ppig	10090.ENSMUSP00000036523	10090.ENSMUSP00000045945	0	0	0	0	0.786	0	0	0.043	0.787
Bin1	Epn1	10090.ENSMUSP00000025239	10090.ENSMUSP00000096445	0	0	0	0	0.079	0.047	0.629	0.422	0.786
Hsp90ab1	Nktr	10090.ENSMUSP00000024739	10090.ENSMUSP00000035112	0	0	0	0	0.475	0.419	0	0.354	0.785
Slc12a7	Stk39	10090.ENSMUSP00000017900	10090.ENSMUSP00000099776	0	0	0	0	0	0.103	0	0.77	0.785
Cebpz	Ctps	10090.ENSMUSP00000024885	10090.ENSMUSP00000030381	0	0	0	0	0.33	0.69	0	0	0.783
Dab2	Epn1	10090.ENSMUSP00000079689	10090.ENSMUSP00000096445	0	0	0	0	0.061	0	0.54	0.539	0.783
Nolc1	Rrp1	10090.ENSMUSP00000128331	10090.ENSMUSP00000058785	0	0	0	0	0.741	0.09	0	0.146	0.781
Dkc1	Utp18	10090.ENSMUSP00000033776	10090.ENSMUSP00000068103	0	0	0	0	0.666	0	0	0.366	0.779
Dkc1	Hsp90ab1	10090.ENSMUSP00000033776	10090.ENSMUSP00000024739	0.041	0	0	0	0.092	0.082	0.547	0.48	0.777
Akt1s1	Rb1cc1	10090.ENSMUSP00000103512	10090.ENSMUSP00000027040	0	0	0	0	0	0	0.6	0.464	0.776
G3bp1	Nufip2	10090.ENSMUSP00000018727	10090.ENSMUSP00000098365	0	0	0	0	0.057	0.763	0	0.079	0.776
Hook3	Pcm1	10090.ENSMUSP00000046788	10090.ENSMUSP00000039709	0	0	0	0	0.114	0.054	0	0.754	0.776
Plec	Rplp1	10090.ENSMUSP00000075772	10090.ENSMUSP00000008036	0	0	0	0	0.476	0.502	0	0.209	0.775
Uba1	Vcp	10090.ENSMUSP00000001989	10090.ENSMUSP00000030164	0	0	0	0	0.485	0.058	0	0.574	0.775
Rps3	Tceb3	10090.ENSMUSP00000032998	10090.ENSMUSP00000030427	0	0	0	0	0	0.645	0	0.391	0.774
Ppig	Prpf40a	10090.ENSMUSP00000045945	10090.ENSMUSP00000075655	0	0	0	0	0.632	0.41	0	0	0.773
Srek1	Srek1ip1	10090.ENSMUSP00000074196	10090.ENSMUSP00000022230	0	0	0	0	0.062	0	0	0.767	0.773
Ctr9	Tceb3	10090.ENSMUSP00000005749	10090.ENSMUSP00000030427	0	0	0	0	0	0.321	0.6	0.23	0.772
Jun	Map3k1	10090.ENSMUSP00000102711	10090.ENSMUSP00000104890	0	0	0	0	0	0.467	0	0.591	0.772
Ctps	Utp18	10090.ENSMUSP00000030381	10090.ENSMUSP00000068103	0	0	0	0	0.292	0.69	0	0	0.771
Dkc1	Rrp1	10090.ENSMUSP00000033776	10090.ENSMUSP00000058785	0	0	0	0	0.754	0.09	0	0.059	0.77
Hectd1	Trip12	10090.ENSMUSP00000136449	10090.ENSMUSP00000027421	0	0	0	0.575	0.726	0	0	0.384	0.768
Hnrnpc	Srrm2	10090.ENSMUSP00000107237	10090.ENSMUSP00000085993	0	0	0	0	0.061	0.732	0	0.153	0.768
Jun	Ncor2	10090.ENSMUSP00000102711	10090.ENSMUSP00000107033	0	0	0	0	0.061	0.13	0	0.738	0.768
Srek1	Zranb2	10090.ENSMUSP00000074196	10090.ENSMUSP00000101673	0	0	0	0	0.138	0.348	0	0.62	0.768
Epn1	Usp9x	10090.ENSMUSP00000096445	10090.ENSMUSP00000086716	0	0	0	0	0	0.404	0	0.621	0.765
Eif3c	Nop14	10090.ENSMUSP00000032992	10090.ENSMUSP00000038382	0	0	0	0	0.748	0	0	0.105	0.764
Akap13	Prkar1a	10090.ENSMUSP00000117686	10090.ENSMUSP00000056500	0	0	0	0	0.061	0.14	0.374	0.587	0.763
Dnajc2	Esf1	10090.ENSMUSP00000030771	10090.ENSMUSP00000036523	0	0	0	0	0.762	0	0	0	0.762
Hsp90ab1	Hspa12b	10090.ENSMUSP00000024739	10090.ENSMUSP00000096950	0	0	0	0	0.171	0.393	0.411	0.292	0.762
Nolc1	Nop14	10090.ENSMUSP00000128331	10090.ENSMUSP00000038382	0	0	0	0	0.709	0	0	0.216	0.762
Rpl34	Serbp1	10090.ENSMUSP00000086614	10090.ENSMUSP00000039110	0	0	0	0	0.097	0.748	0	0	0.762
Kdm1a	Zeb1	10090.ENSMUSP00000111977	10090.ENSMUSP00000025081	0	0	0	0	0	0.433	0	0.596	0.761
Ddx24	Rrp15	10090.ENSMUSP00000105628	10090.ENSMUSP00000001339	0	0	0	0	0.704	0.164	0	0.104	0.758
Dkc1	Rrp15	10090.ENSMUSP00000033776	10090.ENSMUSP00000001339	0	0	0	0	0.753	0	0	0.063	0.758
Kpna6	Ranbp2	10090.ENSMUSP00000099650	10090.ENSMUSP00000003310	0	0	0	0	0.08	0.397	0.499	0.233	0.758
Dek	Srrm1	10090.ENSMUSP00000021807	10090.ENSMUSP00000125003	0	0	0	0	0.135	0.13	0	0.703	0.757
Rrp1b	Utp18	10090.ENSMUSP00000080085	10090.ENSMUSP00000068103	0	0	0	0	0.731	0.13	0	0	0.756
Gnl3	Utp18	10090.ENSMUSP00000047119	10090.ENSMUSP00000068103	0	0	0	0	0.749	0	0	0.064	0.755
Eif5b	Rplp0	10090.ENSMUSP00000027252	10090.ENSMUSP00000083705	0.061	0	0	0	0.12	0.672	0	0.201	0.754
Bag6	Ncor2	10090.ENSMUSP00000025250	10090.ENSMUSP00000107033	0	0	0	0	0.151	0.721	0	0	0.753
Cebpz	Rrp15	10090.ENSMUSP00000024885	10090.ENSMUSP00000001339	0	0	0	0	0.716	0.133	0	0.07	0.751
Eif5b	Rpl34	10090.ENSMUSP00000027252	10090.ENSMUSP00000086614	0	0	0	0	0.079	0.741	0	0	0.751
Rplp1	Serbp1	10090.ENSMUSP00000008036	10090.ENSMUSP00000039110	0	0	0	0	0.155	0.718	0	0	0.751
Sfswap	U2surp	10090.ENSMUSP00000062413	10090.ENSMUSP00000078602	0	0	0	0	0.082	0	0	0.739	0.75
Atxn2l	Nufip2	10090.ENSMUSP00000035415	10090.ENSMUSP00000098365	0	0	0	0	0.062	0.642	0	0.313	0.749
Matr3	Vcp	10090.ENSMUSP00000125761	10090.ENSMUSP00000030164	0	0	0	0	0	0.052	0	0.745	0.748
Gpatch4	Tsr1	10090.ENSMUSP00000132699	10090.ENSMUSP00000039027	0	0	0	0	0.746	0	0	0	0.746
Kpna3	Kpna6	10090.ENSMUSP00000022496	10090.ENSMUSP00000099650	0	0	0	0.933	0.067	0.723	0	0.873	0.746
Stk39	Wnk1	10090.ENSMUSP00000099776	10090.ENSMUSP00000063001	0	0	0	0.583	0.062	0.573	0	0.943	0.746
Akt1s1	Lamtor1	10090.ENSMUSP00000103512	10090.ENSMUSP00000033131	0	0	0	0	0.091	0	0.6	0.355	0.745
Dbr1	Utp18	10090.ENSMUSP00000070991	10090.ENSMUSP00000068103	0	0	0	0	0.107	0.725	0	0	0.744
Ercc4	Kdm1a	10090.ENSMUSP00000023206	10090.ENSMUSP00000111977	0	0	0	0	0.061	0	0.72	0.105	0.744
Hnrnpc	Ythdc1	10090.ENSMUSP00000107237	10090.ENSMUSP00000039133	0	0	0	0	0.14	0.16	0	0.672	0.743
Ddx24	Eif3c	10090.ENSMUSP00000105628	10090.ENSMUSP00000032992	0	0	0	0	0.662	0.238	0	0.074	0.741
Pds5a	Pds5b	10090.ENSMUSP00000031104	10090.ENSMUSP00000016569	0	0	0	0.973	0.209	0.56	0.3	0.855	0.741
Npm1	Rps6	10090.ENSMUSP00000075067	10090.ENSMUSP00000099878	0	0	0	0	0.39	0.438	0	0.302	0.74
Dek	Phf14	10090.ENSMUSP00000021807	10090.ENSMUSP00000111172	0	0	0	0	0.153	0.698	0	0.06	0.738
Kdm1a	Spen	10090.ENSMUSP00000111977	10090.ENSMUSP00000101412	0	0	0	0	0.051	0	0.676	0.217	0.738
Prrc2a	Prrc2c	10090.ENSMUSP00000025253	10090.ENSMUSP00000138433	0	0	0	0.669	0.051	0.693	0	0.436	0.738
Eif4b	Gnl3	10090.ENSMUSP00000127774	10090.ENSMUSP00000047119	0	0	0	0	0.723	0.052	0	0.081	0.737
Hnrnpa2b1	Srrm2	10090.ENSMUSP00000110103	10090.ENSMUSP00000085993	0	0	0	0	0.062	0.709	0	0.114	0.737
Kpna2	Nup98	10090.ENSMUSP00000018506	10090.ENSMUSP00000068530	0	0	0	0	0.065	0.316	0	0.622	0.737
Prpf40a	Prpf4b	10090.ENSMUSP00000075655	10090.ENSMUSP00000077019	0	0	0	0	0.185	0.691	0	0	0.737
Dnajc21	Hspa12b	10090.ENSMUSP00000116865	10090.ENSMUSP00000096950	0.043	0	0	0	0.152	0.531	0.193	0.27	0.734
Ppp1r7	Vcp	10090.ENSMUSP00000027494	10090.ENSMUSP00000030164	0	0	0	0	0.066	0.311	0	0.621	0.734
Ercc5	Rfc1	10090.ENSMUSP00000027214	10090.ENSMUSP00000031092	0	0	0	0	0.144	0.198	0.6	0.135	0.73
Prpf4b	Spen	10090.ENSMUSP00000077019	10090.ENSMUSP00000101412	0	0	0	0	0.066	0.7	0	0.113	0.73
Ercc5	Kdm1a	10090.ENSMUSP00000027214	10090.ENSMUSP00000111977	0	0	0	0	0.066	0	0.72	0.044	0.728
Kdm1a	Suds3	10090.ENSMUSP00000111977	10090.ENSMUSP00000130535	0	0	0	0	0.066	0	0.6	0.331	0.728
Mdc1	Rif1	10090.ENSMUSP00000080949	10090.ENSMUSP00000108313	0	0	0	0	0.105	0.158	0.6	0.203	0.728
Camk2d	Hdac4	10090.ENSMUSP00000102009	10090.ENSMUSP00000095249	0	0	0	0	0.052	0.373	0.476	0.229	0.727
Abcf1	Larp4b	10090.ENSMUSP00000036881	10090.ENSMUSP00000140993	0	0	0	0	0.062	0	0.72	0	0.726
Akap12	Ptrf	10090.ENSMUSP00000035829	10090.ENSMUSP00000058321	0	0	0	0	0.718	0	0	0.067	0.726
Dkc1	Eif5b	10090.ENSMUSP00000033776	10090.ENSMUSP00000027252	0.139	0	0.208	0	0.245	0.402	0	0.247	0.726
Akap12	Pde4d	10090.ENSMUSP00000035829	10090.ENSMUSP00000112991	0	0	0	0	0	0.13	0	0.696	0.725
Ctr9	Setd2	10090.ENSMUSP00000005749	10090.ENSMUSP00000116313	0	0	0	0	0.222	0.215	0	0.586	0.725
Gatad2b	Kdm1a	10090.ENSMUSP00000041370	10090.ENSMUSP00000111977	0	0	0	0	0.051	0	0.6	0.335	0.725
Sfswap	Srek1	10090.ENSMUSP00000062413	10090.ENSMUSP00000074196	0	0	0	0	0.113	0	0	0.703	0.725
Eif3b	Plec	10090.ENSMUSP00000098076	10090.ENSMUSP00000075772	0	0	0	0	0.179	0.585	0	0.25	0.722
Foxc2	Zeb1	10090.ENSMUSP00000055290	10090.ENSMUSP00000025081	0	0	0	0	0	0.048	0	0.72	0.722
Eif3b	Rplp0	10090.ENSMUSP00000098076	10090.ENSMUSP00000083705	0	0	0	0	0.664	0	0	0.205	0.721
Eif4b	Tsr1	10090.ENSMUSP00000127774	10090.ENSMUSP00000039027	0	0	0	0	0.708	0.081	0	0	0.72
Pde4d	Prkar1a	10090.ENSMUSP00000112991	10090.ENSMUSP00000056500	0	0	0	0	0.145	0.138	0	0.65	0.72
Rps6	Tceb3	10090.ENSMUSP00000099878	10090.ENSMUSP00000030427	0	0	0	0	0	0.645	0	0.244	0.72
Bhlhe40	Nfil3	10090.ENSMUSP00000032194	10090.ENSMUSP00000065363	0	0	0	0	0.062	0.135	0	0.681	0.719
Ccdc55	Esf1	10090.ENSMUSP00000099552	10090.ENSMUSP00000036523	0	0	0	0	0.577	0	0	0.363	0.719
Cast	Tln1	10090.ENSMUSP00000065275	10090.ENSMUSP00000030187	0	0	0	0	0.1	0	0.629	0.223	0.718
Gatad2a	Kdm1a	10090.ENSMUSP00000070229	10090.ENSMUSP00000111977	0	0	0	0	0.052	0	0.6	0.318	0.718
Nufip2	Purb	10090.ENSMUSP00000098365	10090.ENSMUSP00000136957	0	0	0	0	0.074	0	0	0.708	0.718
Eif5b	Plec	10090.ENSMUSP00000027252	10090.ENSMUSP00000075772	0	0	0	0	0.063	0.675	0	0.146	0.717
Atrx	Ubn1	10090.ENSMUSP00000109203	10090.ENSMUSP00000061843	0	0	0	0	0.064	0.048	0	0.707	0.716
Elac2	Tsr1	10090.ENSMUSP00000071788	10090.ENSMUSP00000039027	0	0	0	0	0.716	0	0	0	0.716
Abcf1	Eif3b	10090.ENSMUSP00000036881	10090.ENSMUSP00000098076	0	0	0	0	0.464	0.066	0	0.477	0.715
Atxn2	Hnrnpa2b1	10090.ENSMUSP00000056715	10090.ENSMUSP00000110103	0	0	0	0	0.064	0.352	0	0.563	0.712
Atxn2	Optn	10090.ENSMUSP00000056715	10090.ENSMUSP00000027986	0	0	0	0	0	0	0	0.711	0.711
Arhgap23	Arhgef12	10090.ENSMUSP00000112999	10090.ENSMUSP00000126598	0	0	0	0.539	0.051	0.693	0	0.137	0.71
Bin1	Jph2	10090.ENSMUSP00000025239	10090.ENSMUSP00000017961	0	0	0	0	0	0	0	0.71	0.71
Prpf40a	Setd2	10090.ENSMUSP00000075655	10090.ENSMUSP00000116313	0	0	0	0	0.199	0.046	0	0.648	0.708
Trip12	Usp9x	10090.ENSMUSP00000027421	10090.ENSMUSP00000086716	0	0	0	0	0.503	0.16	0	0.357	0.708
Atxn2	Vcp	10090.ENSMUSP00000056715	10090.ENSMUSP00000030164	0	0	0	0	0.061	0	0	0.7	0.707
Cebpz	Nolc1	10090.ENSMUSP00000024885	10090.ENSMUSP00000128331	0	0	0	0	0.53	0.403	0	0	0.707
Sipa1l2	Sipa1l3	10090.ENSMUSP00000104405	10090.ENSMUSP00000082965	0	0	0	0.908	0	0.697	0	0.377	0.706
Eif3b	Upf1	10090.ENSMUSP00000098076	10090.ENSMUSP00000075089	0	0	0	0	0.165	0.366	0	0.486	0.705
Plec	Tsr1	10090.ENSMUSP00000075772	10090.ENSMUSP00000039027	0	0	0	0	0	0.643	0	0.208	0.705
Ptrf	Rab11fip5	10090.ENSMUSP00000058321	10090.ENSMUSP00000058305	0	0	0	0	0.062	0.699	0	0	0.705
Ranbp2	Rubcn	10090.ENSMUSP00000003310	10090.ENSMUSP00000087114	0	0	0	0	0.052	0.702	0	0	0.705
Pdlim7	Smtn	10090.ENSMUSP00000047173	10090.ENSMUSP00000020721	0	0	0	0	0.147	0.146	0.61	0.084	0.704
Ranbp2	Srrm1	10090.ENSMUSP00000003310	10090.ENSMUSP00000125003	0	0	0	0	0.122	0.137	0.6	0.138	0.703
Jun	Notch2	10090.ENSMUSP00000102711	10090.ENSMUSP00000078741	0	0	0	0	0	0	0.515	0.411	0.702
Srek1	Thrap3	10090.ENSMUSP00000074196	10090.ENSMUSP00000079722	0	0	0	0	0.063	0.245	0	0.612	0.702
Atxn2	Fam195b	10090.ENSMUSP00000056715	10090.ENSMUSP00000034913	0	0	0	0	0	0.69	0	0.075	0.7
Akap12	Akap13	10090.ENSMUSP00000035829	10090.ENSMUSP00000117686	0	0	0	0	0	0	0	0.698	0.699
Gatad2b	Irf2bpl	10090.ENSMUSP00000041370	10090.ENSMUSP00000041070	0	0	0	0	0	0.699	0	0	0.699
Akt1s1	Rps6	10090.ENSMUSP00000103512	10090.ENSMUSP00000099878	0	0	0	0	0	0	0	0.698	0.698
Fam134c	Sec62	10090.ENSMUSP00000017946	10090.ENSMUSP00000029256	0	0	0	0	0	0.163	0	0.654	0.698
Mcm2	Tpx2	10090.ENSMUSP00000061923	10090.ENSMUSP00000128888	0	0	0	0	0.662	0	0	0.144	0.698
Map3k1	Spp1	10090.ENSMUSP00000104890	10090.ENSMUSP00000108367	0	0	0	0	0	0	0.676	0.103	0.697
Epha2	Hsp90ab1	10090.ENSMUSP00000006614	10090.ENSMUSP00000024739	0	0	0	0	0.051	0.162	0.136	0.609	0.696
Rbm8a	Srrm1	10090.ENSMUSP00000044548	10090.ENSMUSP00000125003	0	0	0	0	0.118	0.244	0	0.581	0.696
Ddx24	Smap	10090.ENSMUSP00000105628	10090.ENSMUSP00000032899	0	0	0	0	0	0.695	0	0	0.695
Prpf40a	Spen	10090.ENSMUSP00000075655	10090.ENSMUSP00000101412	0	0	0	0	0	0.694	0	0	0.694
Safb2	Spen	10090.ENSMUSP00000074953	10090.ENSMUSP00000101412	0	0	0	0	0.114	0	0	0.668	0.694
Eif3c	Tsr1	10090.ENSMUSP00000032992	10090.ENSMUSP00000039027	0	0	0	0	0.67	0	0	0.108	0.693
Pds5b	Zranb2	10090.ENSMUSP00000016569	10090.ENSMUSP00000101673	0	0	0	0	0.121	0	0	0.662	0.69
Camsap2	Dst	10090.ENSMUSP00000041920	10090.ENSMUSP00000095392	0	0	0	0	0.106	0.402	0	0.464	0.689
Chd4	Suds3	10090.ENSMUSP00000060054	10090.ENSMUSP00000130535	0	0	0	0	0.063	0.087	0.6	0.197	0.688
Matr3	Optn	10090.ENSMUSP00000125761	10090.ENSMUSP00000027986	0	0	0	0	0	0	0	0.687	0.687
Ddx24	Nolc1	10090.ENSMUSP00000105628	10090.ENSMUSP00000128331	0	0	0	0	0.646	0.142	0	0.05	0.686
Ddx24	Ythdc2	10090.ENSMUSP00000105628	10090.ENSMUSP00000048340	0	0	0	0	0.467	0.163	0	0.351	0.685
Plec	Sun2	10090.ENSMUSP00000075772	10090.ENSMUSP00000086724	0	0	0	0	0.078	0.121	0	0.642	0.685
Prpf4b	U2surp	10090.ENSMUSP00000077019	10090.ENSMUSP00000078602	0	0	0	0	0.685	0	0	0	0.685
Prrc2c	Setd2	10090.ENSMUSP00000138433	10090.ENSMUSP00000116313	0	0	0	0	0.684	0	0	0	0.684
Otud4	Rcc2	10090.ENSMUSP00000133939	10090.ENSMUSP00000071163	0	0	0	0	0.064	0	0	0.675	0.683
Atxn2	Matr3	10090.ENSMUSP00000056715	10090.ENSMUSP00000125761	0	0	0	0	0	0	0	0.682	0.682
Eif3c	Plec	10090.ENSMUSP00000032992	10090.ENSMUSP00000075772	0	0	0	0	0.128	0.605	0	0.152	0.682
Naa38	Srrm2	10090.ENSMUSP00000123155	10090.ENSMUSP00000085993	0	0	0	0	0.061	0.574	0	0.27	0.682
Pds5a	Rif1	10090.ENSMUSP00000031104	10090.ENSMUSP00000108313	0	0	0	0	0.682	0	0	0	0.682
Eif2s2	Eif4b	10090.ENSMUSP00000096777	10090.ENSMUSP00000127774	0	0	0	0	0.304	0	0	0.56	0.681
Gpatch4	Nolc1	10090.ENSMUSP00000132699	10090.ENSMUSP00000128331	0	0	0	0	0.505	0.296	0	0.147	0.677
Map3k1	Ncor2	10090.ENSMUSP00000104890	10090.ENSMUSP00000107033	0	0	0	0	0.062	0	0.629	0.147	0.677
Ctps2	Dkc1	10090.ENSMUSP00000033727	10090.ENSMUSP00000033776	0.057	0	0	0	0.518	0	0	0.345	0.676
Nop14	Ythdc2	10090.ENSMUSP00000038382	10090.ENSMUSP00000048340	0	0	0	0	0.474	0.39	0	0.074	0.676
Rps17	Sec61b	10090.ENSMUSP00000079628	10090.ENSMUSP00000067681	0	0	0	0	0.31	0.551	0	0	0.676
Cic	Prrc2a	10090.ENSMUSP00000126659	10090.ENSMUSP00000025253	0	0	0	0	0.674	0	0	0	0.674
Macf1	Plec	10090.ENSMUSP00000119600	10090.ENSMUSP00000075772	0	0.076	0	0	0.081	0	0	0.646	0.674
Ppp1r7	Thrap3	10090.ENSMUSP00000027494	10090.ENSMUSP00000079722	0	0	0	0	0	0.047	0	0.67	0.672
Trip12	Vcp	10090.ENSMUSP00000027421	10090.ENSMUSP00000030164	0	0	0	0	0.062	0.058	0	0.658	0.672
Hnrnpc	Hsp90ab1	10090.ENSMUSP00000107237	10090.ENSMUSP00000024739	0	0	0	0	0.16	0.049	0.547	0.2	0.671
Kpna6	Tpx2	10090.ENSMUSP00000099650	10090.ENSMUSP00000128888	0	0	0	0	0.11	0.161	0.544	0.148	0.671
Pds5a	Rrp15	10090.ENSMUSP00000031104	10090.ENSMUSP00000001339	0	0	0	0	0.061	0	0	0.663	0.67
Atxn2	Larp1	10090.ENSMUSP00000056715	10090.ENSMUSP00000136673	0	0	0	0	0.061	0.632	0	0.113	0.667
Pdlim7	Specc1	10090.ENSMUSP00000047173	10090.ENSMUSP00000090071	0	0	0	0	0.061	0.146	0.61	0.061	0.667
Rrp15	Utp18	10090.ENSMUSP00000001339	10090.ENSMUSP00000068103	0	0	0	0	0.667	0	0	0	0.667
Ahcyl1	Stk39	10090.ENSMUSP00000029490	10090.ENSMUSP00000099776	0	0	0	0	0.065	0	0	0.658	0.666
Prrc2c	Son	10090.ENSMUSP00000138433	10090.ENSMUSP00000109671	0	0	0	0	0.666	0	0	0	0.666
Alkbh5	Hnrnpa2b1	10090.ENSMUSP00000049116	10090.ENSMUSP00000110103	0	0	0	0	0	0	0	0.665	0.665
Clip1	Macf1	10090.ENSMUSP00000107192	10090.ENSMUSP00000119600	0	0	0	0	0.076	0.088	0	0.634	0.665
Kdm1a	Smarcc1	10090.ENSMUSP00000111977	10090.ENSMUSP00000086094	0	0	0	0	0.079	0.402	0	0.441	0.665
Ppig	Srrm2	10090.ENSMUSP00000045945	10090.ENSMUSP00000085993	0	0	0	0	0.068	0.645	0	0.069	0.665
Ap3d1	Srrm2	10090.ENSMUSP00000020420	10090.ENSMUSP00000085993	0	0	0	0	0.063	0	0	0.656	0.664
Camsap2	Macf1	10090.ENSMUSP00000041920	10090.ENSMUSP00000119600	0	0	0	0	0.079	0.402	0	0.44	0.664
Rps6	Snd1	10090.ENSMUSP00000099878	10090.ENSMUSP00000001460	0	0	0	0	0.065	0.632	0	0.103	0.664
Atrx	Ppig	10090.ENSMUSP00000109203	10090.ENSMUSP00000045945	0	0	0	0	0.308	0.083	0	0.509	0.661
Safb	Safb2	10090.ENSMUSP00000092849	10090.ENSMUSP00000074953	0	0	0	0.961	0.32	0.508	0	0.765	0.661
Ctps	Esf1	10090.ENSMUSP00000030381	10090.ENSMUSP00000036523	0	0	0	0	0.066	0.651	0	0	0.66
Eif5b	Tsr1	10090.ENSMUSP00000027252	10090.ENSMUSP00000039027	0	0	0	0	0.174	0	0	0.605	0.66
Gatad2b	Suds3	10090.ENSMUSP00000041370	10090.ENSMUSP00000130535	0	0	0	0	0.062	0	0.6	0.166	0.66
Peak1	Ppp1r18	10090.ENSMUSP00000109901	10090.ENSMUSP00000109445	0	0	0	0	0	0.629	0	0.122	0.66
Ddx24	Gpatch4	10090.ENSMUSP00000105628	10090.ENSMUSP00000132699	0	0	0	0	0.585	0.144	0	0.118	0.659
Bzw1	Eif2s2	10090.ENSMUSP00000051935	10090.ENSMUSP00000096777	0	0	0	0	0.264	0.304	0	0.385	0.658
Mcm2	Rfc1	10090.ENSMUSP00000061923	10090.ENSMUSP00000031092	0	0	0	0	0.492	0.147	0	0.274	0.658
Prkar1a	Slc9a3r1	10090.ENSMUSP00000056500	10090.ENSMUSP00000021077	0	0	0	0	0	0.066	0.629	0.094	0.658
Ccdc55	Srrm1	10090.ENSMUSP00000099552	10090.ENSMUSP00000125003	0	0	0	0	0.103	0	0	0.634	0.657
Gatad2a	Suds3	10090.ENSMUSP00000070229	10090.ENSMUSP00000130535	0	0	0	0	0.065	0	0.6	0.154	0.656
Lemd3	Sun2	10090.ENSMUSP00000113103	10090.ENSMUSP00000086724	0	0	0	0	0.065	0	0	0.647	0.656
Gpatch4	Nop14	10090.ENSMUSP00000132699	10090.ENSMUSP00000038382	0	0	0	0	0.65	0.057	0	0	0.655
Map4	Ranbp2	10090.ENSMUSP00000035055	10090.ENSMUSP00000003310	0	0	0	0	0	0.089	0	0.637	0.655
Ranbp2	Son	10090.ENSMUSP00000003310	10090.ENSMUSP00000109671	0	0	0	0	0.644	0	0	0.07	0.655
Bclaf1	Prpf40a	10090.ENSMUSP00000043583	10090.ENSMUSP00000075655	0	0	0	0	0.63	0	0	0.1	0.653
Dnajc2	Rps3	10090.ENSMUSP00000030771	10090.ENSMUSP00000032998	0	0	0	0	0.617	0.047	0	0.127	0.653
Dnajc2	Dnajc21	10090.ENSMUSP00000030771	10090.ENSMUSP00000116865	0	0	0	0.57	0.34	0.316	0	0.622	0.652
Dync1i2	Serbp1	10090.ENSMUSP00000080410	10090.ENSMUSP00000039110	0	0	0	0	0.094	0.632	0	0	0.652
Slc12a7	Wnk1	10090.ENSMUSP00000017900	10090.ENSMUSP00000063001	0	0	0	0	0	0.058	0	0.646	0.652
Atp5k	Cds2	10090.ENSMUSP00000051222	10090.ENSMUSP00000099470	0	0	0	0	0	0.651	0	0	0.651
Eif4b	Ythdc2	10090.ENSMUSP00000127774	10090.ENSMUSP00000048340	0	0	0	0	0.062	0.559	0	0.225	0.651
Akap13	Pde4d	10090.ENSMUSP00000117686	10090.ENSMUSP00000112991	0	0	0	0	0	0.066	0	0.64	0.65
Sfswap	Zranb2	10090.ENSMUSP00000062413	10090.ENSMUSP00000101673	0	0	0	0	0.094	0	0	0.629	0.65
Hdac4	Hsp90ab1	10090.ENSMUSP00000095249	10090.ENSMUSP00000024739	0	0	0	0	0.052	0.081	0.3	0.49	0.647
Hirip3	Mcm2	10090.ENSMUSP00000035535	10090.ENSMUSP00000061923	0	0	0	0	0.597	0.158	0	0	0.646
Npm1	Rps3	10090.ENSMUSP00000075067	10090.ENSMUSP00000032998	0	0	0	0	0.222	0.433	0	0.262	0.646
Eif5b	Tceb3	10090.ENSMUSP00000027252	10090.ENSMUSP00000030427	0	0	0	0	0	0.645	0	0	0.645
Ahctf1	Mcm2	10090.ENSMUSP00000027768	10090.ENSMUSP00000061923	0	0	0	0	0.082	0	0	0.628	0.644
Atrx	Setd2	10090.ENSMUSP00000109203	10090.ENSMUSP00000116313	0	0	0	0	0.168	0.148	0.127	0.493	0.644
Akap12	Vcp	10090.ENSMUSP00000035829	10090.ENSMUSP00000030164	0	0	0	0	0	0	0	0.643	0.643
Mta3	Suds3	10090.ENSMUSP00000068931	10090.ENSMUSP00000130535	0	0	0	0	0.061	0	0.6	0.126	0.643
Prpf4b	Srrm2	10090.ENSMUSP00000077019	10090.ENSMUSP00000085993	0	0	0	0	0.185	0.325	0	0.402	0.643
Acin1	Safb2	10090.ENSMUSP00000022793	10090.ENSMUSP00000074953	0	0	0	0	0.292	0.148	0	0.451	0.64
Matr3	Safb	10090.ENSMUSP00000125761	10090.ENSMUSP00000092849	0	0	0	0	0.228	0.27	0	0.412	0.639
Prkar1a	Tln1	10090.ENSMUSP00000056500	10090.ENSMUSP00000030187	0	0	0	0	0	0	0.629	0.065	0.638
Ctps	Dkc1	10090.ENSMUSP00000030381	10090.ENSMUSP00000033776	0.057	0	0	0	0.549	0	0	0.215	0.637
Nup98	Srrm1	10090.ENSMUSP00000068530	10090.ENSMUSP00000125003	0	0	0	0	0.132	0	0.6	0	0.637
Pum2	Ranbp2	10090.ENSMUSP00000131074	10090.ENSMUSP00000003310	0	0	0	0	0.172	0.569	0	0.064	0.637
Map1b	Map4	10090.ENSMUSP00000068374	10090.ENSMUSP00000035055	0	0	0	0	0.121	0.308	0	0.45	0.636
Hnrnpc	Hnrnpll	10090.ENSMUSP00000107237	10090.ENSMUSP00000058308	0	0	0	0	0.292	0.081	0	0.483	0.635
Npm1	Senp3	10090.ENSMUSP00000075067	10090.ENSMUSP00000005336	0	0	0	0	0.065	0.206	0	0.547	0.635
Nolc1	Zyx	10090.ENSMUSP00000128331	10090.ENSMUSP00000126622	0	0	0	0	0	0.054	0.629	0	0.634
Brd3	Chd4	10090.ENSMUSP00000028282	10090.ENSMUSP00000060054	0	0	0	0	0.188	0.164	0.18	0.417	0.632
Hsp90ab1	Jun	10090.ENSMUSP00000024739	10090.ENSMUSP00000102711	0	0	0	0	0.062	0.077	0	0.607	0.631
Rfc1	Vcp	10090.ENSMUSP00000031092	10090.ENSMUSP00000030164	0	0	0	0	0.079	0.056	0.6	0.064	0.63
Atp13a1	Gmip	10090.ENSMUSP00000034326	10090.ENSMUSP00000045676	0	0	0	0	0.064	0	0	0.62	0.629
Clip1	Phldb2	10090.ENSMUSP00000107192	10090.ENSMUSP00000046496	0	0	0	0	0	0	0	0.629	0.629
Esf1	Prpf40a	10090.ENSMUSP00000036523	10090.ENSMUSP00000075655	0	0	0	0	0.629	0	0	0	0.629
Lamtor1	Rb1cc1	10090.ENSMUSP00000033131	10090.ENSMUSP00000027040	0	0	0	0	0	0	0.6	0.112	0.629
Chd9	Setd2	10090.ENSMUSP00000105243	10090.ENSMUSP00000116313	0	0	0	0	0.227	0.232	0.127	0.367	0.628
Pard3	Tjp2	10090.ENSMUSP00000125453	10090.ENSMUSP00000097154	0	0	0	0	0.077	0.089	0	0.593	0.628
Ppp1r12a	Ppp4r1	10090.ENSMUSP00000069257	10090.ENSMUSP00000072848	0	0	0	0	0.064	0.058	0.54	0.192	0.628
Ddx24	Rbm5	10090.ENSMUSP00000105628	10090.ENSMUSP00000138379	0	0	0	0	0.062	0.164	0	0.562	0.627
Dkc1	G3bp1	10090.ENSMUSP00000033776	10090.ENSMUSP00000018727	0	0	0	0	0.515	0.242	0	0.069	0.627
Dkc1	Gpatch4	10090.ENSMUSP00000033776	10090.ENSMUSP00000132699	0	0	0	0	0.314	0.057	0.47	0	0.627
Jun	Nfil3	10090.ENSMUSP00000102711	10090.ENSMUSP00000065363	0	0	0	0	0.063	0.163	0.333	0.372	0.627
Atxn2l	Prrc2a	10090.ENSMUSP00000035415	10090.ENSMUSP00000025253	0	0	0	0	0.605	0.092	0	0	0.626
Ctps	Tsr1	10090.ENSMUSP00000030381	10090.ENSMUSP00000039027	0	0	0	0	0.626	0	0	0	0.626
Rrp1	Rrp1b	10090.ENSMUSP00000058785	10090.ENSMUSP00000080085	0	0	0	0.862	0.079	0.13	0.54	0.514	0.626
Dkc1	Dnajc21	10090.ENSMUSP00000033776	10090.ENSMUSP00000116865	0.054	0	0	0	0.47	0.143	0	0.23	0.625
Pum1	Ranbp2	10090.ENSMUSP00000030315	10090.ENSMUSP00000003310	0	0	0	0	0.141	0.569	0	0.068	0.625
Alkbh5	Hnrnpc	10090.ENSMUSP00000049116	10090.ENSMUSP00000107237	0	0	0	0	0	0	0	0.624	0.624
Kpna3	Tpx2	10090.ENSMUSP00000022496	10090.ENSMUSP00000128888	0	0	0	0	0.11	0.161	0.48	0.148	0.624
Nedd4	Uba1	10090.ENSMUSP00000034740	10090.ENSMUSP00000001989	0	0	0	0	0.064	0.087	0	0.594	0.623
Ccdc55	Dock7	10090.ENSMUSP00000099552	10090.ENSMUSP00000030286	0	0	0	0	0	0	0	0.622	0.622
Fam63a	Whamm	10090.ENSMUSP00000102805	10090.ENSMUSP00000128881	0	0	0	0	0	0	0	0.622	0.622
Kdm1a	Setd2	10090.ENSMUSP00000111977	10090.ENSMUSP00000116313	0	0	0	0	0.062	0.141	0	0.569	0.622
Pfas	Sec62	10090.ENSMUSP00000021282	10090.ENSMUSP00000029256	0	0	0	0	0	0	0	0.622	0.622
Prrc2c	Srrm2	10090.ENSMUSP00000138433	10090.ENSMUSP00000085993	0	0	0	0	0.429	0.351	0	0.063	0.622
Prrc2b	Ythdc2	10090.ENSMUSP00000035734	10090.ENSMUSP00000048340	0	0	0	0	0.061	0.613	0	0	0.621
Rbm5	Smap	10090.ENSMUSP00000138379	10090.ENSMUSP00000032899	0	0	0	0	0.062	0.613	0	0	0.621
Rpl22l1	Serbp1	10090.ENSMUSP00000043111	10090.ENSMUSP00000039110	0	0	0	0	0.13	0.564	0	0.082	0.621
Slc9a3r1	Slc9a8	10090.ENSMUSP00000021077	10090.ENSMUSP00000044185	0	0	0	0	0	0	0	0.621	0.621
Safb	Srpk1	10090.ENSMUSP00000092849	10090.ENSMUSP00000116259	0	0	0	0	0.062	0.404	0	0.375	0.62
Kpna2	Mcm2	10090.ENSMUSP00000018506	10090.ENSMUSP00000061923	0	0	0	0	0.56	0.068	0	0.147	0.619
Gpatch4	Larp4b	10090.ENSMUSP00000132699	10090.ENSMUSP00000140993	0	0	0	0	0.061	0	0	0.61	0.618
Tra2b	Ythdc2	10090.ENSMUSP00000124846	10090.ENSMUSP00000048340	0	0	0	0	0.099	0.559	0	0.116	0.618
Safb2	Srek1	10090.ENSMUSP00000074953	10090.ENSMUSP00000074196	0	0	0	0	0.274	0.09	0	0.467	0.617
Hsp90ab1	Npm1	10090.ENSMUSP00000024739	10090.ENSMUSP00000075067	0	0	0	0	0.194	0.131	0	0.496	0.616
Ercc4	Hmgn1	10090.ENSMUSP00000023206	10090.ENSMUSP00000061012	0	0	0	0	0.061	0	0.6	0.058	0.615
Larp1	Larp4b	10090.ENSMUSP00000136673	10090.ENSMUSP00000140993	0	0	0	0.548	0.135	0.105	0.36	0.647	0.615
Hmga2	Zeb1	10090.ENSMUSP00000072556	10090.ENSMUSP00000025081	0	0	0	0	0	0	0	0.614	0.614
Lmna	Plec	10090.ENSMUSP00000029699	10090.ENSMUSP00000075772	0	0	0	0	0.144	0.132	0	0.522	0.614
Atrx	Spen	10090.ENSMUSP00000109203	10090.ENSMUSP00000101412	0	0	0	0	0.065	0.047	0	0.6	0.613
Rpl34	Sec61b	10090.ENSMUSP00000086614	10090.ENSMUSP00000067681	0	0	0	0	0.179	0.548	0	0	0.613
Rps6	Rps6ka4	10090.ENSMUSP00000099878	10090.ENSMUSP00000025903	0	0	0	0	0	0.155	0.381	0.319	0.613
Eif4b	G3bp1	10090.ENSMUSP00000127774	10090.ENSMUSP00000018727	0	0	0	0	0.185	0.13	0	0.496	0.612
Srrm2	Zranb2	10090.ENSMUSP00000085993	10090.ENSMUSP00000101673	0	0	0	0	0.062	0	0	0.603	0.612
Ap3d1	Epn1	10090.ENSMUSP00000020420	10090.ENSMUSP00000096445	0	0	0	0	0.081	0.262	0.336	0.238	0.611
G3bp1	Vcp	10090.ENSMUSP00000018727	10090.ENSMUSP00000030164	0	0	0	0	0.106	0.164	0	0.52	0.61
Nedd4	Vps4a	10090.ENSMUSP00000034740	10090.ENSMUSP00000034388	0	0	0	0	0.05	0.135	0	0.562	0.608
Cdc42bpa	Ppp1r12a	10090.ENSMUSP00000106746	10090.ENSMUSP00000069257	0	0	0	0	0.065	0.132	0.394	0.297	0.607
Cic	Setd2	10090.ENSMUSP00000126659	10090.ENSMUSP00000116313	0	0	0	0	0.065	0.401	0	0.354	0.607
Hsp90ab1	Rps3	10090.ENSMUSP00000024739	10090.ENSMUSP00000032998	0	0	0	0	0.203	0.1	0	0.496	0.607
Map2k2	Tln1	10090.ENSMUSP00000121111	10090.ENSMUSP00000030187	0	0	0	0	0	0	0.6	0.058	0.607
Camk2d	Map2k2	10090.ENSMUSP00000102009	10090.ENSMUSP00000121111	0	0	0.318	0.593	0.062	0	0.5	0.248	0.606
Lmna	Nup98	10090.ENSMUSP00000029699	10090.ENSMUSP00000068530	0	0	0	0	0.062	0.254	0	0.481	0.605
Pds5b	Rfc1	10090.ENSMUSP00000016569	10090.ENSMUSP00000031092	0	0	0	0	0.223	0.311	0	0.323	0.605
Rps6	Sec61b	10090.ENSMUSP00000099878	10090.ENSMUSP00000067681	0	0	0	0	0.138	0.551	0	0.062	0.605
Dkc1	Nemf	10090.ENSMUSP00000033776	10090.ENSMUSP00000021368	0.079	0	0	0	0.081	0.54	0	0.105	0.604
Lemd3	Srek1	10090.ENSMUSP00000113103	10090.ENSMUSP00000074196	0	0	0	0	0.127	0.328	0	0.379	0.604
Notch2	Pard3	10090.ENSMUSP00000078741	10090.ENSMUSP00000125453	0	0	0	0	0.058	0.376	0	0.381	0.604
Gpn1	Polr2m	10090.ENSMUSP00000076217	10090.ENSMUSP00000034720	0	0	0	0	0	0.603	0	0.042	0.603
Larp1	Rps6	10090.ENSMUSP00000136673	10090.ENSMUSP00000099878	0	0	0	0	0.065	0.271	0	0.464	0.603
U2surp	Ythdc2	10090.ENSMUSP00000078602	10090.ENSMUSP00000048340	0	0	0	0	0.522	0.204	0	0	0.603
Hmga2	Ubn1	10090.ENSMUSP00000072556	10090.ENSMUSP00000061843	0	0	0	0	0	0	0.6	0	0.6
Kdm1a	Notch2	10090.ENSMUSP00000111977	10090.ENSMUSP00000078741	0	0	0	0	0	0.097	0.515	0.158	0.599
Prpf4b	Srek1	10090.ENSMUSP00000077019	10090.ENSMUSP00000074196	0	0	0	0	0.223	0	0	0.503	0.597
Pdcl	Ric8	10090.ENSMUSP00000108562	10090.ENSMUSP00000026558	0	0	0	0	0.083	0	0	0.577	0.596
Ap3d1	Stx12	10090.ENSMUSP00000020420	10090.ENSMUSP00000030698	0	0	0	0	0.049	0.148	0	0.54	0.595
Rb1cc1	Rubcn	10090.ENSMUSP00000027040	10090.ENSMUSP00000087114	0	0	0	0	0	0	0	0.595	0.595
Tra2b	Ythdc1	10090.ENSMUSP00000124846	10090.ENSMUSP00000039133	0	0	0	0	0.188	0.16	0	0.454	0.595
Foxc2	Meox1	10090.ENSMUSP00000055290	10090.ENSMUSP00000051158	0	0	0	0	0.092	0.133	0.138	0.472	0.594
Srpk1	Tra2b	10090.ENSMUSP00000116259	10090.ENSMUSP00000124846	0	0	0	0	0.062	0.143	0	0.535	0.594
Gnl3	Gpatch4	10090.ENSMUSP00000047119	10090.ENSMUSP00000132699	0	0	0	0	0.572	0	0	0.088	0.593
Rubcn	Sqstm1	10090.ENSMUSP00000087114	10090.ENSMUSP00000099835	0	0	0	0	0.062	0.167	0	0.522	0.593
Gpatch4	Rrp15	10090.ENSMUSP00000132699	10090.ENSMUSP00000001339	0	0	0	0	0.57	0.09	0	0	0.592
Rplp0	Sec61b	10090.ENSMUSP00000083705	10090.ENSMUSP00000067681	0	0	0	0	0.135	0.548	0	0	0.592
Sltm	U2surp	10090.ENSMUSP00000049112	10090.ENSMUSP00000078602	0	0	0	0	0.592	0	0	0	0.592
Grasp	Slc9a3r1	10090.ENSMUSP00000000543	10090.ENSMUSP00000021077	0	0	0	0	0	0	0	0.591	0.591
Larp4	Prpf40a	10090.ENSMUSP00000097780	10090.ENSMUSP00000075655	0	0	0	0	0.413	0.07	0	0.31	0.591
Dkc1	Rplp0	10090.ENSMUSP00000033776	10090.ENSMUSP00000083705	0.058	0	0	0	0.32	0.256	0	0.241	0.59
Acin1	Rbm8a	10090.ENSMUSP00000022793	10090.ENSMUSP00000044548	0	0	0	0	0.063	0	0	0.579	0.589
Rbm3	Ythdc2	10090.ENSMUSP00000038964	10090.ENSMUSP00000048340	0	0	0	0	0.062	0.559	0	0.087	0.589
Phf10	Sipa1l2	10090.ENSMUSP00000024657	10090.ENSMUSP00000104405	0	0	0	0	0	0	0	0.588	0.588
Ppig	Rbm8a	10090.ENSMUSP00000045945	10090.ENSMUSP00000044548	0	0	0	0	0.103	0.551	0	0.061	0.588
Ctps	Pfas	10090.ENSMUSP00000030381	10090.ENSMUSP00000021282	0.116	0	0	0	0.115	0	0	0.514	0.587
Dkc1	Tcof1	10090.ENSMUSP00000033776	10090.ENSMUSP00000135476	0	0	0	0	0.162	0.13	0	0.479	0.587
Hmgn1	Rps6ka4	10090.ENSMUSP00000061012	10090.ENSMUSP00000025903	0	0	0	0	0.048	0.135	0.502	0.112	0.587
Sfswap	Tra2b	10090.ENSMUSP00000062413	10090.ENSMUSP00000124846	0	0	0	0	0.051	0	0	0.582	0.586
Optn	Rab11fip5	10090.ENSMUSP00000027986	10090.ENSMUSP00000058305	0	0	0	0	0	0	0	0.585	0.585
Utp18	Ythdc2	10090.ENSMUSP00000068103	10090.ENSMUSP00000048340	0	0	0	0	0.294	0.39	0	0.115	0.585
Hnrnpll	Tra2b	10090.ENSMUSP00000058308	10090.ENSMUSP00000124846	0	0	0	0	0.272	0.081	0	0.428	0.584
Lmna	Nes	10090.ENSMUSP00000029699	10090.ENSMUSP00000088493	0	0	0	0	0.062	0.216	0	0.48	0.584
Eif4b	Larp1	10090.ENSMUSP00000127774	10090.ENSMUSP00000136673	0	0	0	0	0.125	0.097	0	0.515	0.583
Nedd4	Usp9x	10090.ENSMUSP00000034740	10090.ENSMUSP00000086716	0	0	0	0	0.119	0.16	0	0.479	0.581
Optn	Rb1cc1	10090.ENSMUSP00000027986	10090.ENSMUSP00000027040	0	0	0	0	0	0.057	0	0.573	0.581
Atrx	Ctr9	10090.ENSMUSP00000109203	10090.ENSMUSP00000005749	0	0	0	0	0.536	0.085	0	0.089	0.58
G3bp1	Upf1	10090.ENSMUSP00000018727	10090.ENSMUSP00000075089	0	0	0	0	0.063	0.348	0	0.368	0.58
Klf3	Tmem184b	10090.ENSMUSP00000129363	10090.ENSMUSP00000074518	0	0	0	0	0	0	0	0.58	0.58
Bclaf1	Zranb2	10090.ENSMUSP00000043583	10090.ENSMUSP00000101673	0	0	0	0	0.252	0	0	0.46	0.579
Dkc1	Eif3c	10090.ENSMUSP00000033776	10090.ENSMUSP00000032992	0	0	0	0	0.449	0.198	0	0.123	0.579
Pds5b	Rrp15	10090.ENSMUSP00000016569	10090.ENSMUSP00000001339	0	0	0	0	0.061	0	0	0.57	0.579
Atrx	Mdc1	10090.ENSMUSP00000109203	10090.ENSMUSP00000080949	0	0	0	0	0.065	0.205	0	0.477	0.578
Chd9	Spen	10090.ENSMUSP00000105243	10090.ENSMUSP00000101412	0	0	0	0	0.564	0.047	0	0.067	0.578
Hsp90ab1	Rplp0	10090.ENSMUSP00000024739	10090.ENSMUSP00000083705	0	0	0	0	0.212	0.233	0	0.358	0.578
Gpatch4	Nktr	10090.ENSMUSP00000132699	10090.ENSMUSP00000035112	0	0	0	0	0	0	0	0.576	0.576
Matr3	Ranbp2	10090.ENSMUSP00000125761	10090.ENSMUSP00000003310	0	0	0	0	0.379	0.322	0	0.074	0.576
Sltm	Srek1	10090.ENSMUSP00000049112	10090.ENSMUSP00000074196	0	0	0	0	0.361	0.069	0	0.345	0.576
Map1a	Map1b	10090.ENSMUSP00000092223	10090.ENSMUSP00000068374	0	0	0	0.732	0.211	0.364	0	0.711	0.575
Akap13	Zak	10090.ENSMUSP00000117686	10090.ENSMUSP00000088334	0	0	0	0	0.071	0.083	0.177	0.464	0.574
Fam21	Whamm	10090.ENSMUSP00000038983	10090.ENSMUSP00000128881	0	0	0	0	0	0	0	0.574	0.574
Prpf4b	Sltm	10090.ENSMUSP00000077019	10090.ENSMUSP00000049112	0	0	0	0	0.298	0	0	0.417	0.574
Bag6	Prrc2a	10090.ENSMUSP00000025250	10090.ENSMUSP00000025253	0	0	0	0	0.166	0	0	0.509	0.573
Eif4enif1	Sash1	10090.ENSMUSP00000105676	10090.ENSMUSP00000015449	0	0	0	0	0.572	0	0	0	0.572
Atrx	Smarcc1	10090.ENSMUSP00000109203	10090.ENSMUSP00000086094	0	0	0	0	0.131	0.239	0.218	0.267	0.571
Dkc1	Dnajc2	10090.ENSMUSP00000033776	10090.ENSMUSP00000030771	0	0	0	0	0.571	0	0	0	0.571
Hnrnpc	Pum2	10090.ENSMUSP00000107237	10090.ENSMUSP00000131074	0	0	0	0	0.063	0.217	0	0.462	0.571
Map3k1	Smtn	10090.ENSMUSP00000104890	10090.ENSMUSP00000020721	0	0	0	0	0.062	0.087	0.54	0	0.571
Map3k1	Specc1	10090.ENSMUSP00000104890	10090.ENSMUSP00000090071	0	0	0	0	0.062	0.087	0.54	0	0.571
Safb	Ythdc1	10090.ENSMUSP00000092849	10090.ENSMUSP00000039133	0	0	0	0	0.079	0	0	0.554	0.571
Parg	Rif1	10090.ENSMUSP00000022470	10090.ENSMUSP00000108313	0	0	0	0	0.133	0	0	0.524	0.57
Eif3b	Gnl3	10090.ENSMUSP00000098076	10090.ENSMUSP00000047119	0	0	0	0	0.543	0	0	0.095	0.569
Jun	Map4k4	10090.ENSMUSP00000102711	10090.ENSMUSP00000126961	0	0	0	0	0	0.265	0	0.436	0.568
Myo9b	Pard3	10090.ENSMUSP00000129220	10090.ENSMUSP00000125453	0	0	0	0	0	0.147	0	0.514	0.568
Rpl22l1	Tceb3	10090.ENSMUSP00000043111	10090.ENSMUSP00000030427	0	0	0	0	0	0.421	0	0.286	0.568
Srrm1	Tra2b	10090.ENSMUSP00000125003	10090.ENSMUSP00000124846	0	0	0	0	0.098	0.145	0	0.484	0.567
Dek	Npm1	10090.ENSMUSP00000021807	10090.ENSMUSP00000075067	0	0	0	0	0.288	0	0	0.415	0.566
Camsap2	Plec	10090.ENSMUSP00000041920	10090.ENSMUSP00000075772	0	0	0	0	0.079	0.402	0	0.275	0.565
Eif2s2	Plec	10090.ENSMUSP00000096777	10090.ENSMUSP00000075772	0	0	0	0	0.165	0.478	0	0.083	0.565
Prpf40a	Srrm2	10090.ENSMUSP00000075655	10090.ENSMUSP00000085993	0	0	0	0	0.083	0.402	0	0.27	0.565
Atp5k	Rps17	10090.ENSMUSP00000051222	10090.ENSMUSP00000079628	0	0	0	0	0.564	0	0	0	0.564
C2cd2l	Stard10	10090.ENSMUSP00000065233	10090.ENSMUSP00000032927	0	0	0	0	0.069	0	0	0.549	0.563
Ccdc86	Tcof1	10090.ENSMUSP00000025639	10090.ENSMUSP00000135476	0	0	0	0	0.137	0	0	0.515	0.563
Sfswap	Son	10090.ENSMUSP00000062413	10090.ENSMUSP00000109671	0	0	0	0	0.103	0	0	0.533	0.563
Srrm1	Zranb2	10090.ENSMUSP00000125003	10090.ENSMUSP00000101673	0	0	0	0	0.067	0.077	0	0.533	0.563
Matr3	Safb2	10090.ENSMUSP00000125761	10090.ENSMUSP00000074953	0	0	0	0	0.171	0.228	0	0.371	0.562
Akt1s1	Eif4b	10090.ENSMUSP00000103512	10090.ENSMUSP00000127774	0	0	0	0	0.062	0	0	0.552	0.561
Larp4b	Nufip2	10090.ENSMUSP00000140993	10090.ENSMUSP00000098365	0	0	0	0	0.085	0	0.54	0	0.561
Nemf	Rpl34	10090.ENSMUSP00000021368	10090.ENSMUSP00000086614	0	0	0	0	0.064	0.551	0	0	0.561
Esf1	Rif1	10090.ENSMUSP00000036523	10090.ENSMUSP00000108313	0	0	0	0	0.56	0	0	0	0.56
Larp1	Rps3	10090.ENSMUSP00000136673	10090.ENSMUSP00000032998	0	0	0	0	0.067	0.371	0	0.308	0.559
Otud4	Usp9x	10090.ENSMUSP00000133939	10090.ENSMUSP00000086716	0	0	0	0	0.311	0.099	0	0.347	0.559
Abcf1	Nufip2	10090.ENSMUSP00000036881	10090.ENSMUSP00000098365	0	0	0	0	0.062	0	0.54	0.06	0.558
Irs2	Nedd4	10090.ENSMUSP00000038514	10090.ENSMUSP00000034740	0	0	0	0	0	0.206	0	0.466	0.558
Mdc1	Nol8	10090.ENSMUSP00000080949	10090.ENSMUSP00000021824	0	0	0	0	0.063	0	0	0.547	0.558
Esf1	Gpatch4	10090.ENSMUSP00000036523	10090.ENSMUSP00000132699	0	0	0	0	0.556	0	0	0	0.556
Gnl3	Nol8	10090.ENSMUSP00000047119	10090.ENSMUSP00000021824	0	0	0	0	0.428	0	0	0.256	0.556
Nemf	Rplp0	10090.ENSMUSP00000021368	10090.ENSMUSP00000083705	0	0	0	0	0.052	0.551	0	0	0.556
Setd2	Trip12	10090.ENSMUSP00000116313	10090.ENSMUSP00000027421	0	0	0	0	0.539	0.076	0	0	0.556
Tjp2	Ybx3	10090.ENSMUSP00000097154	10090.ENSMUSP00000032309	0	0	0	0	0.069	0.048	0	0.539	0.556
Hdac4	Kdm1a	10090.ENSMUSP00000095249	10090.ENSMUSP00000111977	0	0	0	0	0.062	0.244	0	0.423	0.555
Hnrnpa2b1	Vcp	10090.ENSMUSP00000110103	10090.ENSMUSP00000030164	0	0	0	0	0.063	0.097	0	0.517	0.555
Hnrnpc	Srpk1	10090.ENSMUSP00000107237	10090.ENSMUSP00000116259	0	0	0	0	0.112	0.211	0	0.416	0.555
Atp13a1	Trip12	10090.ENSMUSP00000034326	10090.ENSMUSP00000027421	0	0	0	0	0.082	0.088	0	0.509	0.553
Eif2s2	Gnl3	10090.ENSMUSP00000096777	10090.ENSMUSP00000047119	0	0	0	0	0.493	0.09	0	0.109	0.553
Npm1	Rplp0	10090.ENSMUSP00000075067	10090.ENSMUSP00000083705	0	0	0	0	0.341	0.281	0	0.133	0.553
Srrm1	Upf1	10090.ENSMUSP00000125003	10090.ENSMUSP00000075089	0	0	0	0	0.14	0.13	0	0.45	0.553
Ppp1r12a	Ppp1r7	10090.ENSMUSP00000069257	10090.ENSMUSP00000027494	0	0	0	0	0	0.088	0	0.529	0.552
Ctps	Eif5b	10090.ENSMUSP00000030381	10090.ENSMUSP00000027252	0.117	0	0	0	0.181	0.295	0	0.224	0.551
Eif4b	Rictor	10090.ENSMUSP00000127774	10090.ENSMUSP00000051809	0	0	0	0	0	0	0	0.551	0.551
Foxk2	Suds3	10090.ENSMUSP00000101719	10090.ENSMUSP00000130535	0	0	0	0	0.062	0.137	0	0.489	0.551
Rpl34	Tceb3	10090.ENSMUSP00000086614	10090.ENSMUSP00000030427	0	0	0	0	0	0.551	0	0	0.551
Srrm2	Ythdc2	10090.ENSMUSP00000085993	10090.ENSMUSP00000048340	0	0	0	0	0.109	0.422	0	0.199	0.551
Ctps	Rrp1b	10090.ENSMUSP00000030381	10090.ENSMUSP00000080085	0	0	0	0	0.55	0	0	0	0.55
G3bp1	Pum2	10090.ENSMUSP00000018727	10090.ENSMUSP00000131074	0	0	0	0	0.13	0.382	0	0.23	0.55
Hmga2	Nes	10090.ENSMUSP00000072556	10090.ENSMUSP00000088493	0	0	0	0	0.062	0.433	0	0.223	0.55
Jun	Spp1	10090.ENSMUSP00000102711	10090.ENSMUSP00000108367	0	0	0	0	0	0	0	0.55	0.55
Trip12	Uba1	10090.ENSMUSP00000027421	10090.ENSMUSP00000001989	0	0	0	0	0.066	0.087	0	0.515	0.55
Pds5a	Serbp1	10090.ENSMUSP00000031104	10090.ENSMUSP00000039110	0	0	0	0	0.147	0	0	0.493	0.549
Ranbp2	Senp3	10090.ENSMUSP00000003310	10090.ENSMUSP00000005336	0	0	0	0	0.065	0.165	0	0.469	0.549
Cc2d1a	Vps4a	10090.ENSMUSP00000046449	10090.ENSMUSP00000034388	0	0	0	0	0.095	0	0	0.521	0.548
G3bp1	Pum1	10090.ENSMUSP00000018727	10090.ENSMUSP00000030315	0	0	0	0	0.126	0.382	0	0.23	0.548
Larp1	Rictor	10090.ENSMUSP00000136673	10090.ENSMUSP00000051809	0	0	0	0	0	0	0.36	0.324	0.548
Atrx	Baz1b	10090.ENSMUSP00000109203	10090.ENSMUSP00000002825	0	0	0	0	0.181	0.164	0.18	0.287	0.547
Plec	Tceb3	10090.ENSMUSP00000075772	10090.ENSMUSP00000030427	0	0	0	0	0	0.4	0	0.276	0.547
Serbp1	Snd1	10090.ENSMUSP00000039110	10090.ENSMUSP00000001460	0	0	0	0	0.098	0.173	0	0.441	0.546
Srrm1	Thrap3	10090.ENSMUSP00000125003	10090.ENSMUSP00000079722	0	0	0	0	0.207	0.13	0	0.395	0.546
Pdlim7	Tln1	10090.ENSMUSP00000047173	10090.ENSMUSP00000030187	0	0	0	0	0.062	0.158	0.39	0.167	0.545
Dst	Map1b	10090.ENSMUSP00000095392	10090.ENSMUSP00000068374	0	0	0	0	0.127	0	0	0.498	0.544
Gnl3	Rps6	10090.ENSMUSP00000047119	10090.ENSMUSP00000099878	0	0	0	0	0.123	0.354	0	0.26	0.544
Hnrnpa2b1	Rbm8a	10090.ENSMUSP00000110103	10090.ENSMUSP00000044548	0	0	0.283	0	0.094	0.279	0	0.14	0.544
Prpf4b	Srrm1	10090.ENSMUSP00000077019	10090.ENSMUSP00000125003	0	0	0	0	0.171	0.211	0	0.359	0.544
Ccdc25	Nemf	10090.ENSMUSP00000022614	10090.ENSMUSP00000021368	0	0	0	0	0.063	0	0	0.532	0.543
Eif3b	Rplp1	10090.ENSMUSP00000098076	10090.ENSMUSP00000008036	0	0	0	0	0.335	0	0	0.342	0.543
Epha2	Git2	10090.ENSMUSP00000006614	10090.ENSMUSP00000107803	0	0	0	0	0	0.069	0.515	0.07	0.543
Map3k1	Pdlim7	10090.ENSMUSP00000104890	10090.ENSMUSP00000047173	0	0	0	0	0	0	0.54	0.049	0.543
Ranbp2	Rps17	10090.ENSMUSP00000003310	10090.ENSMUSP00000079628	0	0	0	0	0.53	0.058	0	0.049	0.542
Elac2	Trmt10a	10090.ENSMUSP00000071788	10090.ENSMUSP00000042082	0	0.297	0	0	0.187	0.047	0	0.256	0.541
Rpl22l1	Sec61b	10090.ENSMUSP00000043111	10090.ENSMUSP00000067681	0	0	0	0	0.243	0.414	0	0.049	0.541
Hsp90ab1	Sqstm1	10090.ENSMUSP00000024739	10090.ENSMUSP00000099835	0	0	0	0	0.092	0.156	0	0.448	0.54
Matr3	Sqstm1	10090.ENSMUSP00000125761	10090.ENSMUSP00000099835	0	0	0	0	0	0	0	0.54	0.54
Smtn	Specc1	10090.ENSMUSP00000020721	10090.ENSMUSP00000090071	0	0	0	0.561	0	0	0.54	0	0.54
Bclaf1	Matr3	10090.ENSMUSP00000043583	10090.ENSMUSP00000125761	0	0	0	0	0.368	0.099	0	0.256	0.539
Cebpz	Gpatch4	10090.ENSMUSP00000024885	10090.ENSMUSP00000132699	0	0	0	0	0.518	0.082	0	0	0.539
Jun	Zeb1	10090.ENSMUSP00000102711	10090.ENSMUSP00000025081	0	0	0	0	0	0	0	0.537	0.537
Ank2	Map1b	10090.ENSMUSP00000043765	10090.ENSMUSP00000068374	0	0	0	0	0.186	0.15	0	0.382	0.536
Atxn2	Pum1	10090.ENSMUSP00000056715	10090.ENSMUSP00000030315	0	0	0	0	0.239	0.159	0	0.333	0.536
Ncor2	Notch2	10090.ENSMUSP00000107033	10090.ENSMUSP00000078741	0	0	0	0	0.062	0.043	0.42	0.214	0.536
Chd9	Smarcc1	10090.ENSMUSP00000105243	10090.ENSMUSP00000086094	0	0	0	0	0.082	0.239	0.218	0.25	0.535
Dkc1	Npm1	10090.ENSMUSP00000033776	10090.ENSMUSP00000075067	0	0	0	0	0.301	0	0	0.362	0.535
Etv6	Ncor2	10090.ENSMUSP00000079818	10090.ENSMUSP00000107033	0	0	0	0	0.062	0.164	0	0.454	0.535
Prpf4b	Zfp148	10090.ENSMUSP00000077019	10090.ENSMUSP00000126338	0	0	0	0	0.119	0.09	0	0.466	0.535
Rbm5	U2surp	10090.ENSMUSP00000138379	10090.ENSMUSP00000078602	0	0	0	0	0.205	0.383	0	0.127	0.534
Sfswap	Srrm1	10090.ENSMUSP00000062413	10090.ENSMUSP00000125003	0	0	0	0	0.148	0.476	0	0	0.534
Dock7	Hook3	10090.ENSMUSP00000030286	10090.ENSMUSP00000046788	0	0	0	0	0.061	0	0	0.522	0.532
Eif4enif1	Sltm	10090.ENSMUSP00000105676	10090.ENSMUSP00000049112	0	0	0	0	0.079	0	0	0.512	0.531
Eif5b	Pum2	10090.ENSMUSP00000027252	10090.ENSMUSP00000131074	0	0	0	0	0.121	0.4	0	0.182	0.531
Foxk1	Suds3	10090.ENSMUSP00000072616	10090.ENSMUSP00000130535	0	0	0	0	0.065	0.137	0	0.466	0.531
Map1a	Map4	10090.ENSMUSP00000092223	10090.ENSMUSP00000035055	0	0	0	0	0.117	0.308	0	0.293	0.53
Chd4	Mdc1	10090.ENSMUSP00000060054	10090.ENSMUSP00000080949	0	0	0	0	0.095	0.205	0	0.398	0.529
Ccdc132	Stx12	10090.ENSMUSP00000001412	10090.ENSMUSP00000030698	0	0	0	0	0.074	0.13	0	0.461	0.528
Elac2	Nemf	10090.ENSMUSP00000071788	10090.ENSMUSP00000021368	0.053	0	0	0	0.062	0	0	0.512	0.528
Acin1	Safb	10090.ENSMUSP00000022793	10090.ENSMUSP00000092849	0	0	0	0	0.205	0.17	0	0.341	0.527
Ahctf1	Kpna2	10090.ENSMUSP00000027768	10090.ENSMUSP00000018506	0	0	0	0	0.093	0	0	0.5	0.527
Baz1b	Mdc1	10090.ENSMUSP00000002825	10090.ENSMUSP00000080949	0	0	0	0	0.104	0.087	0	0.468	0.527
Ccdc25	Rcc2	10090.ENSMUSP00000022614	10090.ENSMUSP00000071163	0	0	0	0	0.064	0	0	0.516	0.527
Lemd3	Prpf4b	10090.ENSMUSP00000113103	10090.ENSMUSP00000077019	0	0	0	0	0.204	0.148	0	0.359	0.527
Gpatch4	Map7d1	10090.ENSMUSP00000132699	10090.ENSMUSP00000054338	0	0	0	0	0	0	0	0.526	0.526
Akt1s1	Wnk1	10090.ENSMUSP00000103512	10090.ENSMUSP00000063001	0	0	0	0	0	0	0	0.525	0.525
Kdm1a	Ncor2	10090.ENSMUSP00000111977	10090.ENSMUSP00000107033	0	0	0	0	0.062	0.131	0	0.465	0.525
Uba1	Usp9x	10090.ENSMUSP00000001989	10090.ENSMUSP00000086716	0	0	0	0	0.064	0.101	0	0.481	0.525
Map1a	Optn	10090.ENSMUSP00000092223	10090.ENSMUSP00000027986	0	0	0	0	0	0	0	0.523	0.523
Dph2	Snx24	10090.ENSMUSP00000030265	10090.ENSMUSP00000131423	0	0	0	0	0	0	0	0.522	0.522
Eif2s2	Psma3	10090.ENSMUSP00000096777	10090.ENSMUSP00000125548	0	0	0.218	0	0.248	0	0	0.251	0.522
Gpatch4	Nufip2	10090.ENSMUSP00000132699	10090.ENSMUSP00000098365	0	0	0	0	0.051	0	0	0.517	0.522
Prpf4b	Zranb2	10090.ENSMUSP00000077019	10090.ENSMUSP00000101673	0	0	0	0	0.183	0.209	0	0.319	0.522
Ccdc25	Prrc2c	10090.ENSMUSP00000022614	10090.ENSMUSP00000138433	0	0	0	0	0	0	0	0.521	0.521
Dst	Rfc1	10090.ENSMUSP00000095392	10090.ENSMUSP00000031092	0	0	0	0	0.065	0	0	0.509	0.521
Phf14	Prrc2c	10090.ENSMUSP00000111172	10090.ENSMUSP00000138433	0	0	0	0	0.161	0	0	0.451	0.52
Slc4a7	Slc9a8	10090.ENSMUSP00000058313	10090.ENSMUSP00000044185	0	0	0	0	0.062	0.059	0	0.5	0.52
Brd3	Smarcc1	10090.ENSMUSP00000028282	10090.ENSMUSP00000086094	0	0	0	0	0.12	0.261	0.228	0.155	0.519
Brwd1	Hmgn1	10090.ENSMUSP00000023631	10090.ENSMUSP00000061012	0	0	0	0	0	0	0	0.519	0.519
Ccdc86	Prrc2a	10090.ENSMUSP00000025639	10090.ENSMUSP00000025253	0	0	0	0	0.061	0	0	0.509	0.519
Eif4enif1	Larp1	10090.ENSMUSP00000105676	10090.ENSMUSP00000136673	0	0	0	0	0.061	0	0	0.509	0.519
Epn1	Nedd4	10090.ENSMUSP00000096445	10090.ENSMUSP00000034740	0	0	0	0	0.065	0.132	0	0.455	0.519
Irs2	Jun	10090.ENSMUSP00000038514	10090.ENSMUSP00000102711	0	0	0	0	0.069	0.041	0	0.505	0.519
Srrm2	Tra2b	10090.ENSMUSP00000085993	10090.ENSMUSP00000124846	0	0	0	0	0.062	0.243	0	0.377	0.519
Baz1b	Chd4	10090.ENSMUSP00000002825	10090.ENSMUSP00000060054	0	0	0	0.54	0.158	0.164	0.18	0.523	0.517
Larp4b	Nktr	10090.ENSMUSP00000140993	10090.ENSMUSP00000035112	0	0	0	0	0.061	0	0	0.507	0.517
Lmna	Ranbp2	10090.ENSMUSP00000029699	10090.ENSMUSP00000003310	0	0	0	0	0.062	0.054	0	0.499	0.517
Psma3	Rplp0	10090.ENSMUSP00000125548	10090.ENSMUSP00000083705	0	0	0	0	0.266	0	0	0.369	0.517
Ctr9	Suds3	10090.ENSMUSP00000005749	10090.ENSMUSP00000130535	0	0	0	0	0.067	0	0	0.502	0.516
Hnrnpa2b1	Rbm3	10090.ENSMUSP00000110103	10090.ENSMUSP00000038964	0	0	0.434	0.78	0.124	0.377	0	0.33	0.516
Pard3b	Stk39	10090.ENSMUSP00000074837	10090.ENSMUSP00000099776	0	0	0	0	0	0	0	0.516	0.516
Dab2	Notch2	10090.ENSMUSP00000079689	10090.ENSMUSP00000078741	0	0	0	0	0.062	0.401	0	0.206	0.515
Esf1	Ythdc2	10090.ENSMUSP00000036523	10090.ENSMUSP00000048340	0	0	0	0	0.236	0.39	0	0	0.514
Rbm8a	Thrap3	10090.ENSMUSP00000044548	10090.ENSMUSP00000079722	0	0	0	0	0.052	0.099	0.36	0.216	0.514
Hnrnpc	Rps6	10090.ENSMUSP00000107237	10090.ENSMUSP00000099878	0	0	0	0	0.102	0.055	0.386	0.176	0.513
Lemd3	Srek1ip1	10090.ENSMUSP00000113103	10090.ENSMUSP00000022230	0	0	0	0	0	0.063	0	0.501	0.513
Ppp1r18	Ppp1r7	10090.ENSMUSP00000109445	10090.ENSMUSP00000027494	0	0	0	0	0	0	0	0.513	0.513
Serbp1	Zranb2	10090.ENSMUSP00000039110	10090.ENSMUSP00000101673	0	0	0	0	0.288	0.044	0	0.341	0.513
Bzw1	Sh3bp5l	10090.ENSMUSP00000051935	10090.ENSMUSP00000112077	0	0	0	0	0	0	0	0.512	0.512
Chd4	Ncor2	10090.ENSMUSP00000060054	10090.ENSMUSP00000107033	0	0	0	0	0.127	0.143	0	0.4	0.512
Kpna6	Nup98	10090.ENSMUSP00000099650	10090.ENSMUSP00000068530	0	0	0	0	0.065	0.316	0	0.297	0.511
Lrch1	Tnrc6b	10090.ENSMUSP00000086363	10090.ENSMUSP00000064336	0	0	0	0	0.079	0	0	0.49	0.511
Psma3	Rps3	10090.ENSMUSP00000125548	10090.ENSMUSP00000032998	0	0	0.274	0	0.345	0	0	0.055	0.511
Sltm	Srrm1	10090.ENSMUSP00000049112	10090.ENSMUSP00000125003	0	0	0	0	0.156	0.043	0	0.443	0.511
Atf7	Rfc1	10090.ENSMUSP00000104456	10090.ENSMUSP00000031092	0	0	0	0	0	0.063	0.499	0	0.51
Chd9	Iws1	10090.ENSMUSP00000105243	10090.ENSMUSP00000025243	0	0	0	0	0.063	0.4	0	0.2	0.51
Safb	Srek1	10090.ENSMUSP00000092849	10090.ENSMUSP00000074196	0	0	0	0	0.274	0.13	0	0.287	0.51
Safb	Srrm1	10090.ENSMUSP00000092849	10090.ENSMUSP00000125003	0	0	0	0	0.098	0.047	0	0.475	0.51
Taok1	Zfp148	10090.ENSMUSP00000055470	10090.ENSMUSP00000126338	0	0	0	0	0.407	0	0	0.208	0.51
Atrx	Usp9x	10090.ENSMUSP00000109203	10090.ENSMUSP00000086716	0	0	0	0	0.393	0.13	0	0.144	0.509
Ctps2	Tsr1	10090.ENSMUSP00000033727	10090.ENSMUSP00000039027	0	0	0	0	0.509	0	0	0	0.509
Mia3	Nolc1	10090.ENSMUSP00000064801	10090.ENSMUSP00000128331	0	0	0	0	0	0	0	0.509	0.509
Rictor	Sh3pxd2a	10090.ENSMUSP00000051809	10090.ENSMUSP00000080325	0	0	0	0	0.064	0.328	0.21	0.13	0.509
Ahcyl1	Slc9a3r1	10090.ENSMUSP00000029490	10090.ENSMUSP00000021077	0	0	0	0	0	0.145	0	0.448	0.508
Plec	Serbp1	10090.ENSMUSP00000075772	10090.ENSMUSP00000039110	0	0	0	0	0.119	0.465	0	0	0.508
Fam117b	Fam53c	10090.ENSMUSP00000041671	10090.ENSMUSP00000037034	0	0	0	0	0	0	0	0.507	0.507
Nktr	Pds5b	10090.ENSMUSP00000035112	10090.ENSMUSP00000016569	0	0	0	0	0.063	0	0	0.495	0.507
Eif4b	Nop14	10090.ENSMUSP00000127774	10090.ENSMUSP00000038382	0	0	0	0	0.491	0	0	0.069	0.506
G3bp1	Larp4	10090.ENSMUSP00000018727	10090.ENSMUSP00000097780	0	0	0	0	0.102	0.456	0	0.071	0.506
Acin1	Srpk1	10090.ENSMUSP00000022793	10090.ENSMUSP00000116259	0	0	0	0	0.052	0.439	0	0.144	0.505
Atrx	Bclaf1	10090.ENSMUSP00000109203	10090.ENSMUSP00000043583	0	0	0	0	0.268	0.052	0	0.343	0.505
Eif3c	Larp1	10090.ENSMUSP00000032992	10090.ENSMUSP00000136673	0	0	0	0	0.243	0.355	0	0.068	0.505
Pcm1	Sltm	10090.ENSMUSP00000039709	10090.ENSMUSP00000049112	0	0	0	0	0.505	0	0	0	0.505
Prpf40a	Rif1	10090.ENSMUSP00000075655	10090.ENSMUSP00000108313	0	0	0	0	0.505	0	0	0	0.505
Nol8	U2surp	10090.ENSMUSP00000021824	10090.ENSMUSP00000078602	0	0	0	0	0.504	0	0	0	0.504
Ptrf	Zfp148	10090.ENSMUSP00000058321	10090.ENSMUSP00000126338	0	0	0	0	0	0.13	0	0.453	0.504
Esf1	Ranbp2	10090.ENSMUSP00000036523	10090.ENSMUSP00000003310	0	0	0	0	0.487	0	0	0.071	0.503
Naa38	Rbm8a	10090.ENSMUSP00000123155	10090.ENSMUSP00000044548	0	0	0	0	0.246	0.265	0	0.176	0.503
Dkc1	Hnrnpa2b1	10090.ENSMUSP00000033776	10090.ENSMUSP00000110103	0	0	0	0	0.157	0.137	0.287	0.154	0.502
Hsp90ab1	Myh10	10090.ENSMUSP00000024739	10090.ENSMUSP00000099671	0	0	0	0	0.087	0.4	0	0.164	0.502
Nolc1	Npm1	10090.ENSMUSP00000128331	10090.ENSMUSP00000075067	0	0	0	0	0.134	0	0	0.449	0.502
Ctps2	Rrp1	10090.ENSMUSP00000033727	10090.ENSMUSP00000058785	0	0	0	0	0.501	0	0	0	0.501
Ctps2	Rrp1b	10090.ENSMUSP00000033727	10090.ENSMUSP00000080085	0	0	0	0	0.501	0	0	0	0.501
Ank2	Plec	10090.ENSMUSP00000043765	10090.ENSMUSP00000075772	0	0	0	0	0.081	0.14	0.106	0.376	0.5
Dnajc2	Npm1	10090.ENSMUSP00000030771	10090.ENSMUSP00000075067	0	0	0	0	0.218	0	0	0.386	0.5
Naa38	Prpf40a	10090.ENSMUSP00000123155	10090.ENSMUSP00000075655	0	0	0	0	0.061	0.4	0	0.185	0.5
Grasp	Kpna6	10090.ENSMUSP00000000543	10090.ENSMUSP00000099650	0	0	0	0	0.496	0.047	0	0	0.499
Irs2	Rictor	10090.ENSMUSP00000038514	10090.ENSMUSP00000051809	0	0	0	0	0	0	0	0.499	0.499
Larp4	Pum2	10090.ENSMUSP00000097780	10090.ENSMUSP00000131074	0	0	0	0	0.182	0.197	0	0.297	0.499
Atp5k	Naa38	10090.ENSMUSP00000051222	10090.ENSMUSP00000123155	0	0	0	0	0.498	0	0	0	0.498
Cebpz	Nol8	10090.ENSMUSP00000024885	10090.ENSMUSP00000021824	0	0	0	0	0.498	0	0	0	0.498
Chd4	Zfp687	10090.ENSMUSP00000060054	10090.ENSMUSP00000019482	0	0	0	0	0.061	0.133	0.13	0.374	0.498
Kpna3	Lrch1	10090.ENSMUSP00000022496	10090.ENSMUSP00000086363	0	0	0	0	0	0.045	0	0.495	0.498
Lmna	Matr3	10090.ENSMUSP00000029699	10090.ENSMUSP00000125761	0	0	0	0	0	0	0	0.498	0.498
Ppp1r12a	Rps3	10090.ENSMUSP00000069257	10090.ENSMUSP00000032998	0	0	0	0	0	0.218	0	0.384	0.498
Cttnbp2nl	Map4k4	10090.ENSMUSP00000076751	10090.ENSMUSP00000126961	0	0	0	0	0	0	0	0.497	0.497
Dnajc2	Eif4b	10090.ENSMUSP00000030771	10090.ENSMUSP00000127774	0	0	0	0	0.479	0	0	0.074	0.497
Eif3c	Gnl3	10090.ENSMUSP00000032992	10090.ENSMUSP00000047119	0	0	0	0	0.497	0	0	0	0.497
G3bp1	Kpna2	10090.ENSMUSP00000018727	10090.ENSMUSP00000018506	0	0	0	0	0.296	0.099	0	0.271	0.497
Nop14	Rpl22l1	10090.ENSMUSP00000038382	10090.ENSMUSP00000043111	0	0	0	0	0.101	0	0	0.463	0.497
Dab2	Optn	10090.ENSMUSP00000079689	10090.ENSMUSP00000027986	0	0	0	0	0	0	0	0.496	0.496
Matr3	Sltm	10090.ENSMUSP00000125761	10090.ENSMUSP00000049112	0	0	0	0	0.239	0.198	0	0.24	0.496
Ppp1r12a	Wnk1	10090.ENSMUSP00000069257	10090.ENSMUSP00000063001	0	0	0	0	0.156	0	0	0.427	0.496
Abcf1	Eif5b	10090.ENSMUSP00000036881	10090.ENSMUSP00000027252	0.043	0	0	0	0.166	0.183	0	0.317	0.495
Abcf1	Larp1	10090.ENSMUSP00000036881	10090.ENSMUSP00000136673	0	0	0	0	0.131	0.059	0.36	0.149	0.495
Ccdc55	Pfas	10090.ENSMUSP00000099552	10090.ENSMUSP00000021282	0	0	0	0	0	0	0	0.495	0.495
Kpna2	Npm1	10090.ENSMUSP00000018506	10090.ENSMUSP00000075067	0	0	0	0	0.277	0.09	0	0.294	0.495
Pdap1	Thumpd1	10090.ENSMUSP00000031627	10090.ENSMUSP00000033236	0	0	0	0	0.061	0	0	0.484	0.495
Eif3b	Larp1	10090.ENSMUSP00000098076	10090.ENSMUSP00000136673	0	0	0	0	0.214	0.139	0	0.311	0.494
Eif5b	Pum1	10090.ENSMUSP00000027252	10090.ENSMUSP00000030315	0	0	0	0	0.089	0.4	0	0.148	0.493
Specc1	Stk39	10090.ENSMUSP00000090071	10090.ENSMUSP00000099776	0	0	0	0	0	0	0	0.493	0.493
Eif3c	G3bp1	10090.ENSMUSP00000032992	10090.ENSMUSP00000018727	0	0	0	0	0.203	0.384	0	0.049	0.492
Etv6	Klf3	10090.ENSMUSP00000079818	10090.ENSMUSP00000129363	0	0	0	0	0	0.059	0	0.482	0.492
Hdac4	Jun	10090.ENSMUSP00000095249	10090.ENSMUSP00000102711	0	0	0	0	0.061	0.101	0	0.447	0.492
Rps6	Tra2b	10090.ENSMUSP00000099878	10090.ENSMUSP00000124846	0	0	0	0	0.095	0.055	0.386	0.148	0.492
Sltm	Ythdc1	10090.ENSMUSP00000049112	10090.ENSMUSP00000039133	0	0	0	0	0.273	0	0	0.329	0.492
Brd3	Hdac4	10090.ENSMUSP00000028282	10090.ENSMUSP00000095249	0	0	0	0	0.062	0.199	0.182	0.269	0.491
Rplp0	Tsr1	10090.ENSMUSP00000083705	10090.ENSMUSP00000039027	0	0	0	0	0.47	0.047	0	0.074	0.491
Akap13	Ibtk	10090.ENSMUSP00000117686	10090.ENSMUSP00000041145	0	0	0	0	0.061	0	0	0.479	0.49
Bclaf1	U2surp	10090.ENSMUSP00000043583	10090.ENSMUSP00000078602	0	0	0	0	0.49	0	0	0	0.49
Bclaf1	Lemd3	10090.ENSMUSP00000043583	10090.ENSMUSP00000113103	0	0	0	0	0.064	0.087	0	0.451	0.49
Hnrnpc	Upf1	10090.ENSMUSP00000107237	10090.ENSMUSP00000075089	0	0	0	0	0.08	0.154	0	0.397	0.49
Hsp90ab1	Nedd4	10090.ENSMUSP00000024739	10090.ENSMUSP00000034740	0	0	0	0	0.098	0.105	0.168	0.33	0.49
Pds5b	Serbp1	10090.ENSMUSP00000016569	10090.ENSMUSP00000039110	0	0	0	0	0.319	0	0	0.282	0.49
Safb2	Srrm1	10090.ENSMUSP00000074953	10090.ENSMUSP00000125003	0	0	0	0	0.133	0.045	0	0.433	0.49
Eif3c	Hsp90ab1	10090.ENSMUSP00000032992	10090.ENSMUSP00000024739	0	0	0	0	0.419	0	0	0.156	0.489
Jun	Map2k2	10090.ENSMUSP00000102711	10090.ENSMUSP00000121111	0	0	0	0	0	0	0	0.489	0.489
Lima1	Zyx	10090.ENSMUSP00000073371	10090.ENSMUSP00000126622	0	0	0	0	0.061	0.065	0.135	0.407	0.489
Plec	Tln1	10090.ENSMUSP00000075772	10090.ENSMUSP00000030187	0	0	0	0	0.134	0.042	0.206	0.316	0.489
Bag6	Vcp	10090.ENSMUSP00000025250	10090.ENSMUSP00000030164	0	0	0	0	0.1	0.395	0	0.136	0.488
Clip1	Dst	10090.ENSMUSP00000107192	10090.ENSMUSP00000095392	0	0	0	0	0.09	0.088	0	0.432	0.488
Eif3b	Nolc1	10090.ENSMUSP00000098076	10090.ENSMUSP00000128331	0	0	0	0	0.378	0	0	0.21	0.488
Map1a	Rb1cc1	10090.ENSMUSP00000092223	10090.ENSMUSP00000027040	0	0	0	0	0	0	0	0.488	0.488
Npm1	Nup98	10090.ENSMUSP00000075067	10090.ENSMUSP00000068530	0	0	0	0	0.062	0.099	0	0.443	0.488
Baz1b	Chd9	10090.ENSMUSP00000002825	10090.ENSMUSP00000105243	0	0	0	0	0.14	0.164	0.18	0.233	0.487
Dnajc2	Rps6	10090.ENSMUSP00000030771	10090.ENSMUSP00000099878	0	0	0	0	0.487	0	0	0	0.487
Hectd1	Srrm1	10090.ENSMUSP00000136449	10090.ENSMUSP00000125003	0	0	0	0	0.481	0.052	0	0	0.487
Mia3	Stx18	10090.ENSMUSP00000064801	10090.ENSMUSP00000109761	0	0	0	0	0	0	0	0.488	0.487
Eif4b	Upf1	10090.ENSMUSP00000127774	10090.ENSMUSP00000075089	0	0	0	0	0.061	0.154	0	0.405	0.486
Hsp90ab1	Ranbp2	10090.ENSMUSP00000024739	10090.ENSMUSP00000003310	0	0	0	0	0.136	0.271	0	0.25	0.486
Phf2	Trip12	10090.ENSMUSP00000047308	10090.ENSMUSP00000027421	0	0	0	0	0.052	0.443	0	0.105	0.486
Atf7	Smarcc1	10090.ENSMUSP00000104456	10090.ENSMUSP00000086094	0	0	0	0	0	0.055	0.478	0	0.485
Chd4	Hdac4	10090.ENSMUSP00000060054	10090.ENSMUSP00000095249	0	0	0	0	0.092	0.164	0.15	0.296	0.485
Atxn2	Pum2	10090.ENSMUSP00000056715	10090.ENSMUSP00000131074	0	0	0	0	0.193	0.159	0	0.3	0.484
Cebpz	Eif5b	10090.ENSMUSP00000024885	10090.ENSMUSP00000027252	0	0	0	0	0.306	0.287	0	0	0.484
Macf1	Phldb2	10090.ENSMUSP00000119600	10090.ENSMUSP00000046496	0	0	0	0	0	0.041	0	0.484	0.484
Nemf	Rps3	10090.ENSMUSP00000021368	10090.ENSMUSP00000032998	0	0	0	0	0.061	0	0	0.473	0.484
G3bp1	Larp1	10090.ENSMUSP00000018727	10090.ENSMUSP00000136673	0	0	0	0	0.158	0.239	0	0.259	0.483
Larp4	Nemf	10090.ENSMUSP00000097780	10090.ENSMUSP00000021368	0	0	0	0	0.179	0.089	0	0.364	0.483
Nop14	Trmt10a	10090.ENSMUSP00000038382	10090.ENSMUSP00000042082	0	0	0	0	0.483	0	0	0	0.483
Fhod1	Myo9b	10090.ENSMUSP00000014922	10090.ENSMUSP00000129220	0	0	0	0	0.088	0.047	0	0.451	0.482
Hsp90ab1	U2surp	10090.ENSMUSP00000024739	10090.ENSMUSP00000078602	0	0	0	0	0.076	0.462	0	0	0.482
Larp4	Serbp1	10090.ENSMUSP00000097780	10090.ENSMUSP00000039110	0	0	0	0	0.257	0.168	0	0.23	0.482
Dkc1	Tra2b	10090.ENSMUSP00000033776	10090.ENSMUSP00000124846	0	0	0	0	0.15	0.137	0.287	0.125	0.481
Gpatch4	Rbm5	10090.ENSMUSP00000132699	10090.ENSMUSP00000138379	0	0	0	0	0.061	0.328	0	0.244	0.481
Hnrnpa2b1	Ptges3	10090.ENSMUSP00000110103	10090.ENSMUSP00000050292	0	0	0	0	0.322	0.058	0.22	0.081	0.481
Hnrnpll	Upf1	10090.ENSMUSP00000058308	10090.ENSMUSP00000075089	0	0	0	0	0.065	0	0	0.468	0.481
Nedd4	Vcp	10090.ENSMUSP00000034740	10090.ENSMUSP00000030164	0	0	0	0	0.051	0.197	0	0.373	0.481
Dkc1	Larp4	10090.ENSMUSP00000033776	10090.ENSMUSP00000097780	0	0	0	0	0.268	0.217	0	0.165	0.48
Nol8	Rif1	10090.ENSMUSP00000021824	10090.ENSMUSP00000108313	0	0	0	0	0.48	0	0	0	0.48
Chd9	Ctr9	10090.ENSMUSP00000105243	10090.ENSMUSP00000005749	0	0	0	0	0.158	0.243	0	0.249	0.479
Hdac4	Setd2	10090.ENSMUSP00000095249	10090.ENSMUSP00000116313	0.043	0	0	0	0.062	0.163	0.19	0.276	0.479
Nolc1	Pdlim7	10090.ENSMUSP00000128331	10090.ENSMUSP00000047173	0	0	0	0	0	0	0.47	0.059	0.479
Tsr1	Ythdc2	10090.ENSMUSP00000039027	10090.ENSMUSP00000048340	0	0	0	0	0.437	0	0	0.113	0.479
Esf1	Nucks1	10090.ENSMUSP00000036523	10090.ENSMUSP00000062576	0	0	0	0	0.096	0	0	0.446	0.478
Gatad2a	Zfp687	10090.ENSMUSP00000070229	10090.ENSMUSP00000019482	0	0	0	0	0.057	0.313	0.139	0.175	0.478
Lemd3	Srpk1	10090.ENSMUSP00000113103	10090.ENSMUSP00000116259	0	0	0	0	0.067	0.273	0	0.293	0.478
Lmna	Ptrf	10090.ENSMUSP00000029699	10090.ENSMUSP00000058321	0	0	0	0	0.161	0	0	0.404	0.478
Nes	Spp1	10090.ENSMUSP00000088493	10090.ENSMUSP00000108367	0	0	0	0	0.062	0	0	0.467	0.478
Stx18	Tacc2	10090.ENSMUSP00000109761	10090.ENSMUSP00000081561	0	0	0	0	0	0	0	0.478	0.478
Ahctf1	Lemd3	10090.ENSMUSP00000027768	10090.ENSMUSP00000113103	0	0	0	0	0.052	0	0	0.471	0.477
Akap12	Srrm2	10090.ENSMUSP00000035829	10090.ENSMUSP00000085993	0	0	0	0	0	0	0	0.477	0.477
Ercc5	Mdc1	10090.ENSMUSP00000027214	10090.ENSMUSP00000080949	0	0	0	0	0.062	0.235	0	0.33	0.477
Fosl2	Nfil3	10090.ENSMUSP00000031017	10090.ENSMUSP00000065363	0	0	0	0	0.108	0.141	0.244	0.203	0.477
Hnrnpa2b1	Rps6	10090.ENSMUSP00000110103	10090.ENSMUSP00000099878	0	0	0	0	0.095	0.055	0.386	0.122	0.477
Klf3	Sqstm1	10090.ENSMUSP00000129363	10090.ENSMUSP00000099835	0	0	0	0	0	0.447	0	0.092	0.477
Map7d1	Nktr	10090.ENSMUSP00000054338	10090.ENSMUSP00000035112	0	0	0	0	0	0	0	0.477	0.477
Cdk16	Foxk2	10090.ENSMUSP00000033380	10090.ENSMUSP00000101719	0	0	0	0	0.086	0.21	0.17	0.228	0.476
Hnrnpll	Matr3	10090.ENSMUSP00000058308	10090.ENSMUSP00000125761	0	0	0	0	0.269	0.159	0	0.216	0.476
Irf2bpl	Prrc2b	10090.ENSMUSP00000041070	10090.ENSMUSP00000035734	0	0	0	0	0.071	0	0	0.458	0.476
Nktr	Srrm2	10090.ENSMUSP00000035112	10090.ENSMUSP00000085993	0	0	0	0.54	0.152	0.399	0	0.069	0.476
Safb	Tra2b	10090.ENSMUSP00000092849	10090.ENSMUSP00000124846	0	0	0	0	0.252	0.199	0	0.196	0.476
Hsp90ab1	Srpk1	10090.ENSMUSP00000024739	10090.ENSMUSP00000116259	0	0	0	0	0.062	0.057	0	0.454	0.475
Ncor2	Ranbp2	10090.ENSMUSP00000107033	10090.ENSMUSP00000003310	0	0	0	0	0	0.303	0	0.277	0.475
Nop14	Rbm5	10090.ENSMUSP00000038382	10090.ENSMUSP00000138379	0	0	0	0	0.073	0.457	0	0	0.475
Atrx	Prpf40a	10090.ENSMUSP00000109203	10090.ENSMUSP00000075655	0	0	0	0	0.419	0.076	0	0.1	0.474
Esf1	Zfp768	10090.ENSMUSP00000036523	10090.ENSMUSP00000055374	0	0	0	0	0.052	0	0	0.468	0.474
Gtf3c2	Prrc2c	10090.ENSMUSP00000085325	10090.ENSMUSP00000138433	0	0	0	0	0.092	0	0	0.445	0.474
Hsp90ab1	Rps6	10090.ENSMUSP00000024739	10090.ENSMUSP00000099878	0	0	0	0	0.205	0.105	0	0.32	0.474
Kpna3	Nup98	10090.ENSMUSP00000022496	10090.ENSMUSP00000068530	0	0	0	0	0.066	0.316	0	0.244	0.474
Matr3	Zranb2	10090.ENSMUSP00000125761	10090.ENSMUSP00000101673	0	0	0	0	0.27	0.202	0	0.169	0.474
Pdlim7	Zyx	10090.ENSMUSP00000047173	10090.ENSMUSP00000126622	0	0	0	0.591	0.135	0.057	0.342	0.271	0.474
Nup98	Setd2	10090.ENSMUSP00000068530	10090.ENSMUSP00000116313	0	0	0	0	0.254	0.059	0	0.309	0.473
Pum2	Purb	10090.ENSMUSP00000131074	10090.ENSMUSP00000136957	0	0	0	0	0.092	0	0	0.443	0.473
Cdk16	Trip12	10090.ENSMUSP00000033380	10090.ENSMUSP00000027421	0	0	0	0	0.098	0.079	0	0.415	0.472
Ercc4	Mdc1	10090.ENSMUSP00000023206	10090.ENSMUSP00000080949	0	0	0	0	0.069	0.298	0	0.257	0.472
Notch2	Zeb1	10090.ENSMUSP00000078741	10090.ENSMUSP00000025081	0	0	0	0	0.061	0	0	0.461	0.472
Rb1cc1	Sec62	10090.ENSMUSP00000027040	10090.ENSMUSP00000029256	0	0	0	0	0.179	0	0	0.383	0.472
Gnl3	Rplp0	10090.ENSMUSP00000047119	10090.ENSMUSP00000083705	0	0	0	0	0.229	0.217	0	0.194	0.471
Phf2	Setd2	10090.ENSMUSP00000047308	10090.ENSMUSP00000116313	0	0	0	0	0.12	0.162	0	0.34	0.471
Brd3	Ncor2	10090.ENSMUSP00000028282	10090.ENSMUSP00000107033	0	0	0	0	0.173	0.132	0.207	0.179	0.47
Aebp2	Nfia	10090.ENSMUSP00000084896	10090.ENSMUSP00000074899	0	0	0	0	0	0.058	0.145	0.394	0.469
Ank2	Map1a	10090.ENSMUSP00000043765	10090.ENSMUSP00000092223	0	0	0	0	0.183	0.15	0	0.295	0.469
Ddx24	Tra2b	10090.ENSMUSP00000105628	10090.ENSMUSP00000124846	0	0	0	0	0.122	0.159	0.188	0.219	0.469
Ddx24	Map2k2	10090.ENSMUSP00000105628	10090.ENSMUSP00000121111	0	0	0	0	0.468	0	0	0.043	0.469
Eif4enif1	Pum2	10090.ENSMUSP00000105676	10090.ENSMUSP00000131074	0	0	0	0	0.065	0.144	0	0.39	0.469
Hnrnpa2b1	Safb	10090.ENSMUSP00000110103	10090.ENSMUSP00000092849	0	0	0	0	0.254	0.226	0	0.155	0.469
Ranbp2	Sltm	10090.ENSMUSP00000003310	10090.ENSMUSP00000049112	0	0	0	0	0.419	0	0	0.122	0.469
Clip1	Lmna	10090.ENSMUSP00000107192	10090.ENSMUSP00000029699	0	0	0	0	0.061	0.05	0	0.451	0.468
Dab2	Pard3	10090.ENSMUSP00000079689	10090.ENSMUSP00000125453	0	0	0	0	0	0.433	0	0.101	0.468
Dcaf6	Setd2	10090.ENSMUSP00000027856	10090.ENSMUSP00000116313	0	0	0	0	0.468	0	0	0	0.468
Kpna2	Rcc2	10090.ENSMUSP00000018506	10090.ENSMUSP00000071163	0	0	0	0	0.126	0.233	0.239	0.081	0.468
Phf10	Serbp1	10090.ENSMUSP00000024657	10090.ENSMUSP00000039110	0	0	0	0	0.09	0	0	0.44	0.468
Ranbp2	Zranb2	10090.ENSMUSP00000003310	10090.ENSMUSP00000101673	0	0	0	0	0.114	0.058	0	0.414	0.468
Acin1	Upf1	10090.ENSMUSP00000022793	10090.ENSMUSP00000075089	0	0	0	0	0.341	0	0	0.224	0.467
Clip1	Ranbp2	10090.ENSMUSP00000107192	10090.ENSMUSP00000003310	0	0	0	0	0.062	0.053	0	0.448	0.467
Fcho2	Lrch1	10090.ENSMUSP00000042959	10090.ENSMUSP00000086363	0	0	0	0	0.084	0.053	0	0.435	0.467
Alad	Prpf40a	10090.ENSMUSP00000030090	10090.ENSMUSP00000075655	0	0	0	0	0.063	0	0	0.454	0.466
Atxn2	Sqstm1	10090.ENSMUSP00000056715	10090.ENSMUSP00000099835	0	0	0	0	0	0	0	0.466	0.466
Gnl3	Rnf34	10090.ENSMUSP00000047119	10090.ENSMUSP00000031434	0	0	0	0	0.061	0	0	0.455	0.466
Hmgn1	Rps6kc1	10090.ENSMUSP00000061012	10090.ENSMUSP00000061769	0	0	0	0	0	0.131	0.411	0	0.466
Prpf40a	Rbm5	10090.ENSMUSP00000075655	10090.ENSMUSP00000138379	0	0	0	0	0.13	0	0	0.411	0.466
Trip12	Zc3h4	10090.ENSMUSP00000027421	10090.ENSMUSP00000096386	0	0	0	0	0.064	0.14	0	0.391	0.466
Elac2	Gnl3	10090.ENSMUSP00000071788	10090.ENSMUSP00000047119	0	0	0	0	0.46	0	0	0.049	0.465
Fam21	Prrc2c	10090.ENSMUSP00000038983	10090.ENSMUSP00000138433	0	0	0	0	0	0	0	0.465	0.465
Foxk1	Tceb3	10090.ENSMUSP00000072616	10090.ENSMUSP00000030427	0	0	0	0	0	0	0	0.465	0.465
Hnrnpa2b1	Hnrnpll	10090.ENSMUSP00000110103	10090.ENSMUSP00000058308	0	0	0	0	0.217	0.154	0	0.257	0.465
Rbm3	Rps6	10090.ENSMUSP00000038964	10090.ENSMUSP00000099878	0	0	0	0	0.118	0.055	0.386	0.077	0.465
Rps6	Rps6kc1	10090.ENSMUSP00000099878	10090.ENSMUSP00000061769	0	0	0	0	0	0.144	0.367	0.092	0.465
Clip1	Map4	10090.ENSMUSP00000107192	10090.ENSMUSP00000035055	0	0	0	0	0.062	0.14	0	0.389	0.464
Eif3b	Rplp2	10090.ENSMUSP00000098076	10090.ENSMUSP00000081474	0	0	0	0	0.396	0	0	0.149	0.464
Jun	Lmna	10090.ENSMUSP00000102711	10090.ENSMUSP00000029699	0	0	0	0	0.062	0.057	0	0.443	0.464
Aldoa	Hmga2	10090.ENSMUSP00000084846	10090.ENSMUSP00000072556	0	0	0	0	0	0.433	0	0.093	0.463
Ccdc55	Fam53c	10090.ENSMUSP00000099552	10090.ENSMUSP00000037034	0	0	0	0	0	0	0	0.463	0.463
Dnajc21	Pdap1	10090.ENSMUSP00000116865	10090.ENSMUSP00000031627	0	0	0	0	0.063	0	0	0.45	0.463
Eif3b	Rpl34	10090.ENSMUSP00000098076	10090.ENSMUSP00000086614	0	0	0	0	0.379	0	0	0.172	0.463
Gpatch4	Hsp90ab1	10090.ENSMUSP00000132699	10090.ENSMUSP00000024739	0	0	0	0	0.09	0	0.407	0.086	0.463
Hsp90ab1	Slc9a3r1	10090.ENSMUSP00000024739	10090.ENSMUSP00000021077	0	0	0	0	0	0.058	0	0.453	0.463
Larp1	Pum1	10090.ENSMUSP00000136673	10090.ENSMUSP00000030315	0	0	0	0	0.066	0.14	0	0.385	0.463
Ptges3	Rplp2	10090.ENSMUSP00000050292	10090.ENSMUSP00000081474	0	0	0	0	0.419	0	0	0.114	0.463
Map1a	Sec62	10090.ENSMUSP00000092223	10090.ENSMUSP00000029256	0	0	0	0	0.062	0	0	0.45	0.462
Baz1b	Srpk1	10090.ENSMUSP00000002825	10090.ENSMUSP00000116259	0	0	0	0	0.062	0.141	0	0.385	0.461
Cdh6	Zeb1	10090.ENSMUSP00000037113	10090.ENSMUSP00000025081	0	0	0	0	0.051	0	0.334	0.216	0.461
Dkc1	Rps3	10090.ENSMUSP00000033776	10090.ENSMUSP00000032998	0.17	0	0	0	0.19	0	0	0.262	0.461
Hsp90ab1	Kpna2	10090.ENSMUSP00000024739	10090.ENSMUSP00000018506	0	0	0	0	0.124	0.102	0	0.37	0.461
Ranbp2	Taok1	10090.ENSMUSP00000003310	10090.ENSMUSP00000055470	0	0	0	0	0.461	0	0	0	0.461
Abcf1	Rps3	10090.ENSMUSP00000036881	10090.ENSMUSP00000032998	0.042	0	0	0	0.133	0.402	0	0	0.46
Atrx	Esf1	10090.ENSMUSP00000109203	10090.ENSMUSP00000036523	0	0	0	0	0.291	0.058	0	0.256	0.46
Bzw1	Eif5b	10090.ENSMUSP00000051935	10090.ENSMUSP00000027252	0	0	0	0	0.121	0	0	0.411	0.46
Cr1l	Fhod1	10090.ENSMUSP00000074902	10090.ENSMUSP00000014922	0	0	0	0	0	0.066	0	0.446	0.46
Jun	Uba1	10090.ENSMUSP00000102711	10090.ENSMUSP00000001989	0	0	0	0	0	0.059	0	0.449	0.46
Map2k2	Zak	10090.ENSMUSP00000121111	10090.ENSMUSP00000088334	0	0	0	0.593	0	0.19	0.252	0.384	0.46
Mdc1	Trip12	10090.ENSMUSP00000080949	10090.ENSMUSP00000027421	0	0	0	0	0.094	0.15	0	0.355	0.46
Cdc42bpa	Rictor	10090.ENSMUSP00000106746	10090.ENSMUSP00000051809	0	0	0	0	0.064	0.162	0.147	0.287	0.459
Cdk16	Prkar1a	10090.ENSMUSP00000033380	10090.ENSMUSP00000056500	0	0	0	0	0.067	0.117	0.319	0.15	0.459
Nol8	Nop14	10090.ENSMUSP00000021824	10090.ENSMUSP00000038382	0	0	0	0	0.459	0	0	0	0.459
Nufip2	Taok1	10090.ENSMUSP00000098365	10090.ENSMUSP00000055470	0	0	0	0	0.305	0	0	0.254	0.459
Aebp2	Atrx	10090.ENSMUSP00000084896	10090.ENSMUSP00000109203	0	0	0	0	0.061	0.146	0.114	0.327	0.458
Clip1	Kif21b	10090.ENSMUSP00000107192	10090.ENSMUSP00000074661	0	0	0	0	0.061	0.2	0	0.336	0.458
Iws1	Zranb2	10090.ENSMUSP00000025243	10090.ENSMUSP00000101673	0	0	0	0	0.1	0	0	0.422	0.458
Jun	Prrc2c	10090.ENSMUSP00000102711	10090.ENSMUSP00000138433	0	0	0	0	0	0	0	0.458	0.458
Pcm1	Usp9x	10090.ENSMUSP00000039709	10090.ENSMUSP00000086716	0	0	0	0	0.299	0.206	0	0.103	0.458
Safb2	Tra2b	10090.ENSMUSP00000074953	10090.ENSMUSP00000124846	0	0	0	0	0.142	0.199	0	0.275	0.458
Dph2	Gnl3	10090.ENSMUSP00000030265	10090.ENSMUSP00000047119	0	0	0	0	0.457	0	0	0	0.457
Gpatch4	Safb2	10090.ENSMUSP00000132699	10090.ENSMUSP00000074953	0	0	0	0	0.061	0	0	0.445	0.457
Hnrnpc	Psma3	10090.ENSMUSP00000107237	10090.ENSMUSP00000125548	0	0	0	0	0.168	0.189	0	0.259	0.457
Larp4	Pum1	10090.ENSMUSP00000097780	10090.ENSMUSP00000030315	0	0	0	0	0.12	0.197	0	0.293	0.457
Npm1	Ranbp2	10090.ENSMUSP00000075067	10090.ENSMUSP00000003310	0	0	0	0	0.186	0.085	0	0.33	0.457
Afap1	Arhgef12	10090.ENSMUSP00000067779	10090.ENSMUSP00000126598	0	0	0	0	0.062	0	0	0.443	0.456
Camk2d	Map4	10090.ENSMUSP00000102009	10090.ENSMUSP00000035055	0	0	0	0	0.052	0.115	0.355	0.114	0.456
Ccdc86	Foxk2	10090.ENSMUSP00000025639	10090.ENSMUSP00000101719	0	0	0	0	0.062	0	0	0.444	0.456
Fcho2	Myh10	10090.ENSMUSP00000042959	10090.ENSMUSP00000099671	0	0	0	0	0.062	0.276	0	0.264	0.456
Gpatch4	Smarcc1	10090.ENSMUSP00000132699	10090.ENSMUSP00000086094	0	0	0	0	0.062	0	0	0.444	0.456
Naa38	Ythdc2	10090.ENSMUSP00000123155	10090.ENSMUSP00000048340	0	0	0	0	0.062	0.398	0	0.114	0.456
Nup98	Upf1	10090.ENSMUSP00000068530	10090.ENSMUSP00000075089	0	0	0	0	0.089	0.143	0	0.359	0.456
Polr2m	Stx12	10090.ENSMUSP00000034720	10090.ENSMUSP00000030698	0	0	0	0	0	0	0	0.456	0.456
Pum2	Ythdc2	10090.ENSMUSP00000131074	10090.ENSMUSP00000048340	0	0	0	0	0.157	0.268	0	0.189	0.456
Eif2s2	Esf1	10090.ENSMUSP00000096777	10090.ENSMUSP00000036523	0	0	0	0	0.455	0	0	0	0.455
Nktr	Son	10090.ENSMUSP00000035112	10090.ENSMUSP00000109671	0	0	0	0.539	0.131	0.39	0	0.069	0.455
Alad	Pum1	10090.ENSMUSP00000030090	10090.ENSMUSP00000030315	0	0	0	0	0	0.281	0	0.272	0.454
Alad	Pum2	10090.ENSMUSP00000030090	10090.ENSMUSP00000131074	0	0	0	0	0	0.281	0	0.272	0.454
Gnl3	Rpl34	10090.ENSMUSP00000047119	10090.ENSMUSP00000086614	0	0	0	0	0.083	0.316	0	0.2	0.454
Kdm1a	Mcm2	10090.ENSMUSP00000111977	10090.ENSMUSP00000061923	0	0	0	0	0.062	0.433	0	0.056	0.454
Kif21b	Ranbp2	10090.ENSMUSP00000074661	10090.ENSMUSP00000003310	0	0	0	0	0.063	0.135	0	0.381	0.454
Nktr	Rbm5	10090.ENSMUSP00000035112	10090.ENSMUSP00000138379	0	0	0	0	0.399	0	0	0.129	0.454
Prpf40a	Ranbp2	10090.ENSMUSP00000075655	10090.ENSMUSP00000003310	0	0	0	0	0.42	0.098	0	0	0.454
Acin1	Hmga2	10090.ENSMUSP00000022793	10090.ENSMUSP00000072556	0	0	0	0	0	0.433	0	0.075	0.453
Dnajc21	Larp4	10090.ENSMUSP00000116865	10090.ENSMUSP00000097780	0	0	0	0	0.134	0.053	0	0.387	0.453
Ppig	Ranbp2	10090.ENSMUSP00000045945	10090.ENSMUSP00000003310	0	0	0	0.639	0.222	0.054	0.246	0.291	0.453
Rps6	Sqstm1	10090.ENSMUSP00000099878	10090.ENSMUSP00000099835	0	0	0	0	0	0	0	0.453	0.453
Tra2b	U2surp	10090.ENSMUSP00000124846	10090.ENSMUSP00000078602	0	0	0	0	0.154	0.263	0	0.193	0.453
Alad	Setd2	10090.ENSMUSP00000030090	10090.ENSMUSP00000116313	0	0	0	0	0	0	0	0.452	0.452
Acin1	Zyx	10090.ENSMUSP00000022793	10090.ENSMUSP00000126622	0	0	0	0	0	0	0	0.451	0.451
Atxn2	Larp4	10090.ENSMUSP00000056715	10090.ENSMUSP00000097780	0	0	0	0	0.115	0.244	0	0.245	0.451
Esf1	U2surp	10090.ENSMUSP00000036523	10090.ENSMUSP00000078602	0	0	0	0	0.451	0	0	0	0.451
Gpatch4	Ptges3	10090.ENSMUSP00000132699	10090.ENSMUSP00000050292	0	0	0	0	0.074	0	0.43	0.044	0.451
Map1b	Sqstm1	10090.ENSMUSP00000068374	10090.ENSMUSP00000099835	0	0	0	0	0	0	0	0.451	0.451
Prrc2c	Wnk1	10090.ENSMUSP00000138433	10090.ENSMUSP00000063001	0	0	0	0	0.322	0	0	0.222	0.451
Rbm5	Srrm1	10090.ENSMUSP00000138379	10090.ENSMUSP00000125003	0	0	0	0	0.146	0	0	0.382	0.451
Akap13	Jun	10090.ENSMUSP00000117686	10090.ENSMUSP00000102711	0	0	0	0	0	0	0	0.45	0.45
Eif2s2	Npm1	10090.ENSMUSP00000096777	10090.ENSMUSP00000075067	0	0	0	0	0.381	0.099	0	0.091	0.45
Hnrnpll	Thrap3	10090.ENSMUSP00000058308	10090.ENSMUSP00000079722	0	0	0	0	0.064	0.088	0	0.408	0.45
Map2k2	Ppp4r1	10090.ENSMUSP00000121111	10090.ENSMUSP00000072848	0	0	0	0	0.079	0	0.356	0.147	0.45
Prrc2b	U2surp	10090.ENSMUSP00000035734	10090.ENSMUSP00000078602	0	0	0	0	0.121	0	0	0.4	0.45
Rb1cc1	Rictor	10090.ENSMUSP00000027040	10090.ENSMUSP00000051809	0	0	0	0	0.103	0	0	0.412	0.45
Arhgef12	Ric8	10090.ENSMUSP00000126598	10090.ENSMUSP00000026558	0	0	0	0	0	0	0	0.449	0.449
Dek	Nup98	10090.ENSMUSP00000021807	10090.ENSMUSP00000068530	0	0	0	0	0.186	0	0	0.35	0.448
Hnrnpa2b1	Npm1	10090.ENSMUSP00000110103	10090.ENSMUSP00000075067	0	0	0	0	0.289	0.099	0	0.206	0.448
Nes	Notch2	10090.ENSMUSP00000088493	10090.ENSMUSP00000078741	0	0	0	0	0.062	0	0	0.436	0.448
Rbm3	Rbm8a	10090.ENSMUSP00000038964	10090.ENSMUSP00000044548	0	0	0.353	0	0.062	0.099	0	0.111	0.448
Atrx	Ercc4	10090.ENSMUSP00000109203	10090.ENSMUSP00000023206	0	0	0	0	0.062	0.234	0	0.293	0.447
Phldb2	Ppp4r1	10090.ENSMUSP00000046496	10090.ENSMUSP00000072848	0	0	0	0	0	0	0	0.447	0.447
Rtn4	Sec61b	10090.ENSMUSP00000099907	10090.ENSMUSP00000067681	0	0	0	0	0.051	0.136	0	0.38	0.447
Baz1b	Ncor2	10090.ENSMUSP00000002825	10090.ENSMUSP00000107033	0	0	0	0	0.121	0.132	0.207	0.193	0.446
Bin1	Fcho2	10090.ENSMUSP00000025239	10090.ENSMUSP00000042959	0	0	0	0	0.061	0.146	0	0.364	0.446
Brd3	Jun	10090.ENSMUSP00000028282	10090.ENSMUSP00000102711	0	0	0	0	0	0.228	0.216	0.158	0.446
Cr1l	Eif3b	10090.ENSMUSP00000074902	10090.ENSMUSP00000098076	0	0	0	0	0.052	0.113	0	0.395	0.446
Esf1	Larp4	10090.ENSMUSP00000036523	10090.ENSMUSP00000097780	0	0	0	0	0.446	0	0	0	0.446
Hmga2	Prkar1a	10090.ENSMUSP00000072556	10090.ENSMUSP00000056500	0	0	0	0	0	0.433	0	0.063	0.446
Pum1	Ythdc2	10090.ENSMUSP00000030315	10090.ENSMUSP00000048340	0	0	0	0	0.143	0.268	0	0.189	0.446
Baz1b	Tcof1	10090.ENSMUSP00000002825	10090.ENSMUSP00000135476	0	0	0	0	0.064	0	0	0.431	0.445
Eif2s2	Nemf	10090.ENSMUSP00000096777	10090.ENSMUSP00000021368	0	0	0	0	0.098	0.41	0	0	0.445
Gtpbp1	Pdap1	10090.ENSMUSP00000043575	10090.ENSMUSP00000031627	0	0	0	0	0.063	0	0	0.432	0.445
Hnrnpc	Safb	10090.ENSMUSP00000107237	10090.ENSMUSP00000092849	0	0	0	0	0.171	0.199	0	0.232	0.445
Kdm1a	Pds5a	10090.ENSMUSP00000111977	10090.ENSMUSP00000031104	0	0	0	0	0.061	0.433	0	0.042	0.445
Mdc1	Smarcc1	10090.ENSMUSP00000080949	10090.ENSMUSP00000086094	0	0	0	0	0.065	0.402	0	0.088	0.445
Kpna6	Rcc2	10090.ENSMUSP00000099650	10090.ENSMUSP00000071163	0	0	0	0	0.061	0.233	0.239	0.105	0.444
Lmna	Serbp1	10090.ENSMUSP00000029699	10090.ENSMUSP00000039110	0	0	0	0	0.061	0.433	0	0	0.444
Ppig	U2surp	10090.ENSMUSP00000045945	10090.ENSMUSP00000078602	0	0	0	0	0.424	0	0	0.074	0.444
Dek	Hmga2	10090.ENSMUSP00000021807	10090.ENSMUSP00000072556	0	0	0	0	0	0.433	0	0.059	0.443
Dock7	Lrch1	10090.ENSMUSP00000030286	10090.ENSMUSP00000086363	0	0	0	0	0.061	0.213	0	0.307	0.443
Etv6	Npm1	10090.ENSMUSP00000079818	10090.ENSMUSP00000075067	0	0	0	0	0	0.086	0	0.416	0.443
Fhod1	Sun2	10090.ENSMUSP00000014922	10090.ENSMUSP00000086724	0	0	0	0	0.063	0	0	0.43	0.443
Hnrnpc	Kpna3	10090.ENSMUSP00000107237	10090.ENSMUSP00000022496	0	0	0	0	0.062	0.43	0	0.042	0.443
Myh10	Ppp1r12a	10090.ENSMUSP00000099671	10090.ENSMUSP00000069257	0	0	0	0	0.049	0.164	0	0.356	0.443
Nufip2	Pum2	10090.ENSMUSP00000098365	10090.ENSMUSP00000131074	0	0	0	0	0.103	0.087	0	0.374	0.443
Pip5k1c	Son	10090.ENSMUSP00000100964	10090.ENSMUSP00000109671	0	0	0	0	0.064	0	0	0.43	0.443
Setd2	Smarcc1	10090.ENSMUSP00000116313	10090.ENSMUSP00000086094	0	0	0	0	0.159	0.082	0	0.337	0.443
Thumpd1	Trmt10a	10090.ENSMUSP00000033236	10090.ENSMUSP00000042082	0	0	0	0	0.119	0	0	0.394	0.443
Eif2s2	Rpl34	10090.ENSMUSP00000096777	10090.ENSMUSP00000086614	0	0	0	0	0.372	0	0	0.147	0.442
Hsp90ab1	Psma3	10090.ENSMUSP00000024739	10090.ENSMUSP00000125548	0	0	0	0	0.168	0.189	0	0.24	0.442
Nol8	Ppig	10090.ENSMUSP00000021824	10090.ENSMUSP00000045945	0	0	0	0	0.442	0	0	0	0.442
Sec62	Vcp	10090.ENSMUSP00000029256	10090.ENSMUSP00000030164	0	0	0	0	0.052	0.042	0	0.435	0.442
Clip1	Gga2	10090.ENSMUSP00000107192	10090.ENSMUSP00000033160	0	0	0	0	0	0	0	0.441	0.441
Ctps	Hmga2	10090.ENSMUSP00000030381	10090.ENSMUSP00000072556	0	0	0	0	0.056	0.433	0	0	0.441
Hirip3	Ubn1	10090.ENSMUSP00000035535	10090.ENSMUSP00000061843	0	0	0	0	0	0	0	0.441	0.441
Ncor2	Smarcc1	10090.ENSMUSP00000107033	10090.ENSMUSP00000086094	0	0	0	0	0.136	0.081	0	0.353	0.441
Nolc1	Nucks1	10090.ENSMUSP00000128331	10090.ENSMUSP00000062576	0	0	0	0	0.079	0	0	0.418	0.441
Tra2b	Zranb2	10090.ENSMUSP00000124846	10090.ENSMUSP00000101673	0	0	0	0	0.112	0.054	0	0.388	0.441
Gpatch4	Pds5b	10090.ENSMUSP00000132699	10090.ENSMUSP00000016569	0	0	0	0	0.062	0	0	0.428	0.44
Gpn1	Zfp687	10090.ENSMUSP00000076217	10090.ENSMUSP00000019482	0	0	0	0	0	0	0	0.44	0.44
Hmga2	Sec61b	10090.ENSMUSP00000072556	10090.ENSMUSP00000067681	0	0	0	0	0	0.433	0	0.054	0.44
Kpna2	Vcp	10090.ENSMUSP00000018506	10090.ENSMUSP00000030164	0	0	0	0	0.064	0.328	0	0.181	0.44
Serbp1	U2surp	10090.ENSMUSP00000039110	10090.ENSMUSP00000078602	0	0	0	0	0.261	0	0	0.274	0.44
Dnajc2	Ppig	10090.ENSMUSP00000030771	10090.ENSMUSP00000045945	0	0	0	0	0.327	0.107	0	0.142	0.439
G3bp1	Rps6	10090.ENSMUSP00000018727	10090.ENSMUSP00000099878	0	0	0	0	0.123	0.13	0	0.323	0.439
Git2	Irs2	10090.ENSMUSP00000107803	10090.ENSMUSP00000038514	0	0	0	0	0	0	0	0.439	0.439
Acin1	Prpf40a	10090.ENSMUSP00000022793	10090.ENSMUSP00000075655	0	0	0	0	0.097	0.404	0	0	0.438
Brd3	Ddx24	10090.ENSMUSP00000028282	10090.ENSMUSP00000105628	0	0	0	0	0.374	0.14	0	0	0.438
Dnajc2	Rrp15	10090.ENSMUSP00000030771	10090.ENSMUSP00000001339	0	0	0	0	0.219	0	0	0.31	0.438
Hnrnpa2b1	Hsp90ab1	10090.ENSMUSP00000110103	10090.ENSMUSP00000024739	0	0	0	0	0.165	0.065	0.216	0.19	0.438
Ppig	Rif1	10090.ENSMUSP00000045945	10090.ENSMUSP00000108313	0	0	0	0	0.438	0	0	0	0.438
Atxn2	Nufip2	10090.ENSMUSP00000056715	10090.ENSMUSP00000098365	0	0	0	0	0.052	0.398	0	0.093	0.437
Baz1b	Hmga2	10090.ENSMUSP00000002825	10090.ENSMUSP00000072556	0	0	0	0	0	0.433	0	0.049	0.437
Ddx24	Eif3b	10090.ENSMUSP00000105628	10090.ENSMUSP00000098076	0	0	0	0	0.198	0.235	0	0.156	0.437
Gpatch4	Rrp1b	10090.ENSMUSP00000132699	10090.ENSMUSP00000080085	0	0	0	0	0.38	0.13	0	0	0.437
Hmga2	Srrm2	10090.ENSMUSP00000072556	10090.ENSMUSP00000085993	0	0	0	0	0	0.433	0	0.047	0.436
Hook3	Taok1	10090.ENSMUSP00000046788	10090.ENSMUSP00000055470	0	0	0	0	0.416	0	0	0.074	0.436
Pcm1	Sqstm1	10090.ENSMUSP00000039709	10090.ENSMUSP00000099835	0	0	0	0	0	0.396	0	0.105	0.436
Ythdc1	Ythdc2	10090.ENSMUSP00000039133	10090.ENSMUSP00000048340	0	0	0	0.591	0.131	0	0	0.864	0.436
Brwd1	Ranbp2	10090.ENSMUSP00000023631	10090.ENSMUSP00000003310	0	0	0	0	0.334	0.14	0	0.093	0.435
Hnrnpc	Pum1	10090.ENSMUSP00000107237	10090.ENSMUSP00000030315	0	0	0	0	0.063	0.217	0	0.292	0.435
Hsp90ab1	Rplp2	10090.ENSMUSP00000024739	10090.ENSMUSP00000081474	0	0	0	0	0.186	0.235	0	0.165	0.435
Larp4	Upf1	10090.ENSMUSP00000097780	10090.ENSMUSP00000075089	0	0	0	0	0.061	0.164	0	0.338	0.435
Prrc2c	Trip12	10090.ENSMUSP00000138433	10090.ENSMUSP00000027421	0	0	0	0	0.176	0.045	0	0.34	0.435
Rplp0	Utp18	10090.ENSMUSP00000083705	10090.ENSMUSP00000068103	0	0	0	0	0.425	0	0	0.059	0.435
Rps6	Upf1	10090.ENSMUSP00000099878	10090.ENSMUSP00000075089	0	0	0	0	0.097	0.199	0	0.282	0.435
Srrm2	Thrap3	10090.ENSMUSP00000085993	10090.ENSMUSP00000079722	0	0	0	0	0.107	0	0	0.393	0.435
Clip1	Dync1i2	10090.ENSMUSP00000107192	10090.ENSMUSP00000080410	0	0	0	0	0.089	0.264	0	0.224	0.434
Ctps2	Nop14	10090.ENSMUSP00000033727	10090.ENSMUSP00000038382	0	0	0	0	0.434	0	0	0	0.434
Dkc1	Rbm3	10090.ENSMUSP00000033776	10090.ENSMUSP00000038964	0	0	0	0	0.128	0.137	0.287	0.07	0.434
Myh10	Smtn	10090.ENSMUSP00000099671	10090.ENSMUSP00000020721	0	0	0	0	0.079	0.085	0	0.382	0.434
Myh10	Zyx	10090.ENSMUSP00000099671	10090.ENSMUSP00000126622	0	0	0	0	0.061	0.197	0	0.31	0.434
Ncbp3	Prpf40a	10090.ENSMUSP00000021135	10090.ENSMUSP00000075655	0	0	0	0	0.081	0.41	0	0	0.434
Npm1	Rps17	10090.ENSMUSP00000075067	10090.ENSMUSP00000079628	0	0	0	0	0.348	0.132	0	0.08	0.434
Spen	Srrm2	10090.ENSMUSP00000101412	10090.ENSMUSP00000085993	0	0	0	0	0.203	0.288	0	0.082	0.434
U2surp	Ythdc1	10090.ENSMUSP00000078602	10090.ENSMUSP00000039133	0	0	0	0	0.434	0	0	0	0.434
Ahctf1	Hmga2	10090.ENSMUSP00000027768	10090.ENSMUSP00000072556	0	0	0	0	0	0.433	0	0	0.433
Atxn2l	Hmga2	10090.ENSMUSP00000035415	10090.ENSMUSP00000072556	0	0	0	0	0	0.433	0	0	0.433
Dock7	Hmga2	10090.ENSMUSP00000030286	10090.ENSMUSP00000072556	0	0	0	0	0	0.433	0	0	0.433
Gatad2a	Hmga2	10090.ENSMUSP00000070229	10090.ENSMUSP00000072556	0	0	0	0	0	0.433	0	0	0.433
Hmga2	Uba1	10090.ENSMUSP00000072556	10090.ENSMUSP00000001989	0	0	0	0	0	0.433	0	0	0.433
Hmga2	Kpna2	10090.ENSMUSP00000072556	10090.ENSMUSP00000018506	0	0	0	0	0	0.433	0	0	0.433
Hmga2	Rfc1	10090.ENSMUSP00000072556	10090.ENSMUSP00000031092	0	0	0	0	0	0.433	0	0	0.433
Hmga2	Lamtor1	10090.ENSMUSP00000072556	10090.ENSMUSP00000033131	0	0	0	0	0	0.433	0	0	0.433
Hmga2	Ptges3	10090.ENSMUSP00000072556	10090.ENSMUSP00000050292	0	0	0	0	0	0.433	0	0	0.433
Hmga2	Tnks1bp1	10090.ENSMUSP00000072556	10090.ENSMUSP00000107232	0	0	0	0	0	0.433	0	0	0.433
Hmga2	Larp4b	10090.ENSMUSP00000072556	10090.ENSMUSP00000140993	0	0	0	0	0	0.433	0	0	0.433
Hmga2	Thrap3	10090.ENSMUSP00000072556	10090.ENSMUSP00000079722	0	0	0	0	0	0.433	0	0	0.433
Larp4b	Lmna	10090.ENSMUSP00000140993	10090.ENSMUSP00000029699	0	0	0	0	0	0.433	0	0	0.433
Map3k1	Pum2	10090.ENSMUSP00000104890	10090.ENSMUSP00000131074	0	0	0	0	0.172	0	0	0.344	0.433
Upf1	Ythdc2	10090.ENSMUSP00000075089	10090.ENSMUSP00000048340	0	0	0	0	0.169	0.105	0	0.299	0.433
Dgcr14	U2surp	10090.ENSMUSP00000003621	10090.ENSMUSP00000078602	0	0	0	0	0	0	0	0.432	0.432
Dnajc21	Nemf	10090.ENSMUSP00000116865	10090.ENSMUSP00000021368	0	0	0	0	0.066	0.058	0	0.406	0.432
Pds5a	Zranb2	10090.ENSMUSP00000031104	10090.ENSMUSP00000101673	0	0	0	0	0.098	0	0	0.396	0.432
Gatad2a	Phf14	10090.ENSMUSP00000070229	10090.ENSMUSP00000111172	0	0	0	0	0.062	0	0	0.419	0.431
Larp1	Pum2	10090.ENSMUSP00000136673	10090.ENSMUSP00000131074	0	0	0	0	0.1	0.14	0	0.324	0.431
Ctps	Rrp15	10090.ENSMUSP00000030381	10090.ENSMUSP00000001339	0	0	0	0	0.43	0	0	0	0.43
Ibtk	Kpna3	10090.ENSMUSP00000041145	10090.ENSMUSP00000022496	0	0	0	0	0.063	0.233	0.239	0.082	0.43
Kpna2	Kpna3	10090.ENSMUSP00000018506	10090.ENSMUSP00000022496	0	0	0	0.941	0.114	0.352	0	0.817	0.43
Nedd4	Notch2	10090.ENSMUSP00000034740	10090.ENSMUSP00000078741	0	0	0	0	0	0.236	0.191	0.151	0.43
Phldb2	Ptpn14	10090.ENSMUSP00000046496	10090.ENSMUSP00000095051	0	0	0	0	0.153	0	0	0.355	0.43
Cdk16	Foxk1	10090.ENSMUSP00000033380	10090.ENSMUSP00000072616	0	0	0	0	0.061	0.21	0.17	0.182	0.429
Ibtk	Kpna2	10090.ENSMUSP00000041145	10090.ENSMUSP00000018506	0	0	0	0	0.061	0.233	0.239	0.082	0.429
Ibtk	Kpna6	10090.ENSMUSP00000041145	10090.ENSMUSP00000099650	0	0	0	0	0.061	0.233	0.239	0.082	0.429
Ranbp2	Sun2	10090.ENSMUSP00000003310	10090.ENSMUSP00000086724	0	0	0	0	0.062	0	0	0.416	0.429
Foxk1	Uckl1	10090.ENSMUSP00000072616	10090.ENSMUSP00000050398	0	0	0	0	0	0.088	0.191	0.288	0.428
Git2	Pdlim7	10090.ENSMUSP00000107803	10090.ENSMUSP00000047173	0	0	0	0	0	0.057	0.419	0	0.428
Kpna3	Rcc2	10090.ENSMUSP00000022496	10090.ENSMUSP00000071163	0	0	0	0	0.061	0.233	0.239	0.081	0.428
Pard3b	Taok1	10090.ENSMUSP00000074837	10090.ENSMUSP00000055470	0	0	0	0	0.064	0.131	0	0.354	0.428
Rps3	Rtn4	10090.ENSMUSP00000032998	10090.ENSMUSP00000099907	0	0	0	0	0.062	0	0	0.415	0.428
Safb	Spen	10090.ENSMUSP00000092849	10090.ENSMUSP00000101412	0	0	0	0	0.066	0	0	0.413	0.428
Prpf4b	Srpk1	10090.ENSMUSP00000077019	10090.ENSMUSP00000116259	0	0	0	0.566	0.063	0.234	0	0.559	0.427
Rplp2	Rrp15	10090.ENSMUSP00000081474	10090.ENSMUSP00000001339	0	0	0	0	0.091	0	0	0.396	0.427
Eif3b	Psma3	10090.ENSMUSP00000098076	10090.ENSMUSP00000125548	0	0	0	0	0.427	0	0	0	0.426
Hnrnpll	Rbm8a	10090.ENSMUSP00000058308	10090.ENSMUSP00000044548	0	0	0	0	0.065	0	0	0.411	0.426
Plec	Zyx	10090.ENSMUSP00000075772	10090.ENSMUSP00000126622	0	0	0	0	0.083	0.087	0.135	0.301	0.426
Ppp1r12a	Taok1	10090.ENSMUSP00000069257	10090.ENSMUSP00000055470	0	0	0	0	0.412	0	0	0.063	0.426
Ddx24	Gpn1	10090.ENSMUSP00000105628	10090.ENSMUSP00000076217	0	0	0	0	0.421	0	0	0.049	0.425
Map1a	Spp1	10090.ENSMUSP00000092223	10090.ENSMUSP00000108367	0	0	0	0	0.061	0.397	0	0.066	0.425
Rps6	Vcp	10090.ENSMUSP00000099878	10090.ENSMUSP00000030164	0	0	0	0	0.088	0.073	0	0.374	0.425
Sltm	Zranb2	10090.ENSMUSP00000049112	10090.ENSMUSP00000101673	0	0	0	0	0.15	0.047	0	0.346	0.425
Ahcyl1	Wnk1	10090.ENSMUSP00000029490	10090.ENSMUSP00000063001	0	0	0	0	0.061	0	0	0.411	0.424
Dkc1	Rps17	10090.ENSMUSP00000033776	10090.ENSMUSP00000079628	0	0	0	0	0.14	0	0	0.358	0.424
Epn1	Irs2	10090.ENSMUSP00000096445	10090.ENSMUSP00000038514	0	0	0	0	0.078	0.13	0	0.339	0.424
Fhod1	Nes	10090.ENSMUSP00000014922	10090.ENSMUSP00000088493	0	0	0	0	0.061	0	0	0.412	0.424
Hnrnpll	Psma3	10090.ENSMUSP00000058308	10090.ENSMUSP00000125548	0	0	0	0	0.132	0.363	0	0	0.424
Jun	Rps6	10090.ENSMUSP00000102711	10090.ENSMUSP00000099878	0	0	0	0	0.062	0.057	0	0.402	0.424
Notch2	Tjp2	10090.ENSMUSP00000078741	10090.ENSMUSP00000097154	0	0	0	0	0	0.328	0	0.178	0.424
Hectd1	Usp9x	10090.ENSMUSP00000136449	10090.ENSMUSP00000086716	0	0	0	0	0.275	0.16	0	0.128	0.423
Hnrnpc	Rbm8a	10090.ENSMUSP00000107237	10090.ENSMUSP00000044548	0	0	0	0	0.168	0.088	0	0.301	0.423
Mcm2	Tsr1	10090.ENSMUSP00000061923	10090.ENSMUSP00000039027	0	0	0	0	0.09	0	0	0.392	0.423
Nop14	Nup98	10090.ENSMUSP00000038382	10090.ENSMUSP00000068530	0	0	0	0	0.12	0.101	0	0.329	0.423
Pdlim7	Ptpn14	10090.ENSMUSP00000047173	10090.ENSMUSP00000095051	0	0	0	0	0.058	0.131	0.192	0.231	0.423
Rif1	U2surp	10090.ENSMUSP00000108313	10090.ENSMUSP00000078602	0	0	0	0	0.423	0	0	0	0.423
Slc4a7	Stk39	10090.ENSMUSP00000058313	10090.ENSMUSP00000099776	0	0	0	0	0	0	0	0.423	0.423
Ctps2	Gnl3	10090.ENSMUSP00000033727	10090.ENSMUSP00000047119	0.043	0	0	0	0.421	0	0	0	0.422
Flrt2	Zc3h4	10090.ENSMUSP00000062171	10090.ENSMUSP00000096386	0	0	0	0	0	0	0	0.422	0.422
Hdac4	Suds3	10090.ENSMUSP00000095249	10090.ENSMUSP00000130535	0	0	0	0	0	0.26	0	0.252	0.422
Nol8	Prpf40a	10090.ENSMUSP00000021824	10090.ENSMUSP00000075655	0	0	0	0	0.422	0	0	0	0.422
Notch2	Trip12	10090.ENSMUSP00000078741	10090.ENSMUSP00000027421	0	0	0	0	0	0.096	0.118	0.334	0.422
Pfas	Rps3	10090.ENSMUSP00000021282	10090.ENSMUSP00000032998	0	0	0	0	0.118	0	0	0.371	0.422
Ranbp2	Ythdc2	10090.ENSMUSP00000003310	10090.ENSMUSP00000048340	0	0	0	0	0.326	0.162	0	0.06	0.422
Ranbp2	Rps3	10090.ENSMUSP00000003310	10090.ENSMUSP00000032998	0	0	0	0	0.374	0.091	0	0.065	0.422
Serbp1	Ybx3	10090.ENSMUSP00000039110	10090.ENSMUSP00000032309	0	0	0	0	0.116	0.324	0	0.11	0.422
Stx18	Thumpd1	10090.ENSMUSP00000109761	10090.ENSMUSP00000033236	0	0	0	0	0.062	0	0	0.409	0.422
Aebp2	Chd4	10090.ENSMUSP00000084896	10090.ENSMUSP00000060054	0	0	0	0	0	0.133	0.13	0.294	0.421
Ank2	Dst	10090.ENSMUSP00000043765	10090.ENSMUSP00000095392	0	0	0	0	0.14	0.265	0.106	0.096	0.421
Etv6	Zfp148	10090.ENSMUSP00000079818	10090.ENSMUSP00000126338	0	0	0	0	0	0.059	0	0.41	0.421
Fosl2	Irf2bpl	10090.ENSMUSP00000031017	10090.ENSMUSP00000041070	0	0	0	0	0	0.4	0	0.075	0.421
Safb2	Srpk1	10090.ENSMUSP00000074953	10090.ENSMUSP00000116259	0	0	0	0	0.062	0.215	0	0.276	0.421
Atxn2	Eif3b	10090.ENSMUSP00000056715	10090.ENSMUSP00000098076	0	0	0	0	0.083	0.043	0	0.393	0.42
Cdk16	Eif3c	10090.ENSMUSP00000033380	10090.ENSMUSP00000032992	0	0	0	0	0.061	0	0	0.408	0.42
Ddx24	Rbm3	10090.ENSMUSP00000105628	10090.ENSMUSP00000038964	0	0	0	0	0.122	0.159	0.188	0.148	0.42
Hnrnpc	U2surp	10090.ENSMUSP00000107237	10090.ENSMUSP00000078602	0	0	0	0	0.136	0.138	0	0.284	0.42
Nolc1	Rpl34	10090.ENSMUSP00000128331	10090.ENSMUSP00000086614	0	0	0	0	0.158	0	0	0.34	0.42
Aldoa	Hirip3	10090.ENSMUSP00000084846	10090.ENSMUSP00000035535	0	0	0	0	0	0	0	0.419	0.419
Atrx	Taok1	10090.ENSMUSP00000109203	10090.ENSMUSP00000055470	0	0	0	0	0.419	0	0	0	0.419
Dnajc2	Nol8	10090.ENSMUSP00000030771	10090.ENSMUSP00000021824	0	0	0	0	0.419	0	0	0	0.419
Kdm1a	Kpna3	10090.ENSMUSP00000111977	10090.ENSMUSP00000022496	0	0	0	0	0.062	0.401	0	0.049	0.419
Larp4	Nol8	10090.ENSMUSP00000097780	10090.ENSMUSP00000021824	0	0	0	0	0.419	0	0	0	0.419
Pard3	Taok1	10090.ENSMUSP00000125453	10090.ENSMUSP00000055470	0	0	0	0	0.065	0.14	0	0.336	0.419
Ppig	Tra2b	10090.ENSMUSP00000045945	10090.ENSMUSP00000124846	0	0	0	0	0.113	0.2	0	0.247	0.419
Ranbp2	Ythdc1	10090.ENSMUSP00000003310	10090.ENSMUSP00000039133	0	0	0	0	0.419	0	0	0	0.419
Rplp0	Rrp15	10090.ENSMUSP00000083705	10090.ENSMUSP00000001339	0	0	0	0	0.397	0.075	0	0	0.419
Dnajc21	Gtpbp1	10090.ENSMUSP00000116865	10090.ENSMUSP00000043575	0	0	0	0	0.061	0	0	0.406	0.418
Fam76b	Ythdc1	10090.ENSMUSP00000062642	10090.ENSMUSP00000039133	0	0	0	0	0.418	0	0	0	0.418
Hnrnpa2b1	Rps3	10090.ENSMUSP00000110103	10090.ENSMUSP00000032998	0	0	0	0	0.137	0.269	0	0.151	0.418
Jun	Sqstm1	10090.ENSMUSP00000102711	10090.ENSMUSP00000099835	0	0	0	0	0.061	0.051	0	0.4	0.418
Baz1b	Eif2s2	10090.ENSMUSP00000002825	10090.ENSMUSP00000096777	0	0	0	0	0	0	0	0.417	0.417
Ctps	Rps3	10090.ENSMUSP00000030381	10090.ENSMUSP00000032998	0	0	0	0	0.171	0.043	0	0.324	0.417
Dek	Trip12	10090.ENSMUSP00000021807	10090.ENSMUSP00000027421	0	0	0	0	0.238	0.052	0	0.258	0.417
Larp4b	Map7d1	10090.ENSMUSP00000140993	10090.ENSMUSP00000054338	0	0	0	0	0	0	0	0.417	0.417
Mia2	Mia3	10090.ENSMUSP00000021384	10090.ENSMUSP00000064801	0	0	0	0.604	0	0.233	0	0.622	0.417
Prpf40a	Srrm1	10090.ENSMUSP00000075655	10090.ENSMUSP00000125003	0	0	0	0	0.21	0.045	0	0.289	0.417
Baz1b	Jun	10090.ENSMUSP00000002825	10090.ENSMUSP00000102711	0	0	0	0	0	0.228	0.216	0.113	0.416
Brwd1	Tsr1	10090.ENSMUSP00000023631	10090.ENSMUSP00000039027	0	0	0	0	0.102	0	0	0.376	0.416
Dkc1	Rplp2	10090.ENSMUSP00000033776	10090.ENSMUSP00000081474	0	0	0	0	0.171	0.265	0	0.118	0.416
Gcfc2	Prrc2b	10090.ENSMUSP00000035644	10090.ENSMUSP00000035734	0	0	0	0	0	0	0	0.416	0.416
Gpn1	Gtf3c2	10090.ENSMUSP00000076217	10090.ENSMUSP00000085325	0	0	0	0	0.089	0	0	0.386	0.416
Larp1	Nufip2	10090.ENSMUSP00000136673	10090.ENSMUSP00000098365	0	0	0	0	0.088	0.059	0.36	0.063	0.416
Lmna	Mcm2	10090.ENSMUSP00000029699	10090.ENSMUSP00000061923	0	0	0	0	0.141	0.325	0	0.074	0.416
Prpf4b	Tra2b	10090.ENSMUSP00000077019	10090.ENSMUSP00000124846	0	0	0	0	0.103	0.152	0	0.294	0.416
Tnks1bp1	Trip12	10090.ENSMUSP00000107232	10090.ENSMUSP00000027421	0	0	0	0	0	0.052	0	0.409	0.416
Ap3d1	Bin1	10090.ENSMUSP00000020420	10090.ENSMUSP00000025239	0	0	0	0	0.062	0.112	0.309	0.105	0.415
Atrx	Ythdc2	10090.ENSMUSP00000109203	10090.ENSMUSP00000048340	0	0	0	0	0.248	0.131	0	0.176	0.415
Dbr1	Elac2	10090.ENSMUSP00000070991	10090.ENSMUSP00000071788	0	0	0	0	0.108	0	0	0.37	0.415
Macf1	Nufip2	10090.ENSMUSP00000119600	10090.ENSMUSP00000098365	0	0	0	0	0.071	0	0	0.397	0.415
Rrp1b	Senp3	10090.ENSMUSP00000080085	10090.ENSMUSP00000005336	0	0	0	0	0.1	0.227	0	0.227	0.415
Cdk16	Mcm2	10090.ENSMUSP00000033380	10090.ENSMUSP00000061923	0	0	0	0	0.082	0.177	0	0.287	0.414
Foxc2	Setd2	10090.ENSMUSP00000055290	10090.ENSMUSP00000116313	0	0	0	0	0.052	0.065	0	0.393	0.414
Naa38	Tmx4	10090.ENSMUSP00000123155	10090.ENSMUSP00000045154	0	0	0	0	0	0.066	0	0.399	0.414
Nol8	Nolc1	10090.ENSMUSP00000021824	10090.ENSMUSP00000128331	0	0	0	0	0.214	0	0	0.286	0.414
Thrap3	Upf1	10090.ENSMUSP00000079722	10090.ENSMUSP00000075089	0	0	0	0	0.061	0	0.36	0.104	0.414
Dbr1	Ythdc2	10090.ENSMUSP00000070991	10090.ENSMUSP00000048340	0	0	0	0	0.153	0.2	0	0.204	0.413
Hdac4	Mta3	10090.ENSMUSP00000095249	10090.ENSMUSP00000068931	0	0	0	0	0.052	0.238	0.223	0.079	0.413
Hnrnpa2b1	Ranbp2	10090.ENSMUSP00000110103	10090.ENSMUSP00000003310	0	0	0	0	0.208	0.237	0	0.106	0.413
Hsp90ab1	Lmna	10090.ENSMUSP00000024739	10090.ENSMUSP00000029699	0	0	0	0	0.062	0	0	0.4	0.413
Nol8	Tsr1	10090.ENSMUSP00000021824	10090.ENSMUSP00000039027	0	0	0	0	0.355	0	0	0.126	0.413
Nolc1	Srrm1	10090.ENSMUSP00000128331	10090.ENSMUSP00000125003	0	0	0	0	0.062	0.13	0	0.338	0.413
Setd2	Ythdc2	10090.ENSMUSP00000116313	10090.ENSMUSP00000048340	0	0	0	0	0.284	0.072	0	0.187	0.413
Cebpz	Hnrnpc	10090.ENSMUSP00000024885	10090.ENSMUSP00000107237	0	0	0	0	0.105	0.163	0	0.277	0.412
Gatad2a	Gmip	10090.ENSMUSP00000070229	10090.ENSMUSP00000045676	0	0	0	0	0.061	0	0	0.4	0.412
Gpn1	Srrm2	10090.ENSMUSP00000076217	10090.ENSMUSP00000085993	0	0	0	0	0.066	0	0	0.397	0.412
Hnrnpll	Rbm5	10090.ENSMUSP00000058308	10090.ENSMUSP00000138379	0	0	0	0	0.064	0.08	0	0.372	0.412
Larp4	Rif1	10090.ENSMUSP00000097780	10090.ENSMUSP00000108313	0	0	0	0	0.412	0	0	0	0.412
Atrx	Kdm1a	10090.ENSMUSP00000109203	10090.ENSMUSP00000111977	0	0	0	0	0.063	0.212	0	0.266	0.411
Ccdc86	Rrp1b	10090.ENSMUSP00000025639	10090.ENSMUSP00000080085	0	0	0	0	0.206	0	0	0.289	0.411
Dbr1	Eif4enif1	10090.ENSMUSP00000070991	10090.ENSMUSP00000105676	0	0	0	0	0.069	0	0	0.394	0.411
Lmna	Sqstm1	10090.ENSMUSP00000029699	10090.ENSMUSP00000099835	0	0	0	0	0.062	0.14	0	0.329	0.411
Matr3	Srrm2	10090.ENSMUSP00000125761	10090.ENSMUSP00000085993	0	0	0	0	0.061	0	0	0.398	0.411
Slc12a7	Slc4a7	10090.ENSMUSP00000017900	10090.ENSMUSP00000058313	0	0	0	0	0.061	0.046	0	0.395	0.411
Ank2	Bin1	10090.ENSMUSP00000043765	10090.ENSMUSP00000025239	0	0	0	0	0.049	0.057	0	0.395	0.41
Bin1	Srpk1	10090.ENSMUSP00000025239	10090.ENSMUSP00000116259	0	0	0	0	0	0.193	0	0.299	0.41
Clip1	Map1b	10090.ENSMUSP00000107192	10090.ENSMUSP00000068374	0	0	0	0	0.083	0	0	0.384	0.41
Dkc1	Larp1	10090.ENSMUSP00000033776	10090.ENSMUSP00000136673	0	0	0	0	0.209	0.268	0	0.064	0.41
Psma3	Rps6	10090.ENSMUSP00000125548	10090.ENSMUSP00000099878	0	0	0	0	0.204	0	0	0.289	0.41
Rpl34	Rrp1	10090.ENSMUSP00000086614	10090.ENSMUSP00000058785	0	0	0	0	0.083	0.384	0	0	0.41
Rpl34	Rrp1b	10090.ENSMUSP00000086614	10090.ENSMUSP00000080085	0	0	0	0	0.083	0.384	0	0	0.41
Sipa1l2	Stk39	10090.ENSMUSP00000104405	10090.ENSMUSP00000099776	0	0	0	0	0.061	0	0	0.398	0.41
Ccdc55	Rrp15	10090.ENSMUSP00000099552	10090.ENSMUSP00000001339	0	0	0	0	0.061	0	0	0.397	0.409
Dkc1	Nol8	10090.ENSMUSP00000033776	10090.ENSMUSP00000021824	0	0	0	0	0.331	0	0	0.154	0.409
Hnrnpa2b1	Safb2	10090.ENSMUSP00000110103	10090.ENSMUSP00000074953	0	0	0	0	0.081	0.226	0	0.236	0.409
Jun	Nedd4	10090.ENSMUSP00000102711	10090.ENSMUSP00000034740	0	0	0	0	0	0.198	0	0.294	0.409
Nktr	Nolc1	10090.ENSMUSP00000035112	10090.ENSMUSP00000128331	0	0	0	0	0.065	0	0	0.394	0.409
Prrc2c	Rbm5	10090.ENSMUSP00000138433	10090.ENSMUSP00000138379	0	0	0	0	0.178	0	0	0.311	0.409
Nup98	Sun2	10090.ENSMUSP00000068530	10090.ENSMUSP00000086724	0	0	0	0	0	0	0	0.408	0.408
Ythdc2	Zcchc6	10090.ENSMUSP00000048340	10090.ENSMUSP00000071623	0	0	0	0	0.134	0.143	0	0.266	0.408
Atp13a1	Kif21b	10090.ENSMUSP00000034326	10090.ENSMUSP00000074661	0	0	0	0	0.067	0.058	0	0.38	0.407
Brd3	Nop14	10090.ENSMUSP00000028282	10090.ENSMUSP00000038382	0	0	0	0	0.407	0	0	0	0.407
Cdc42bpa	Hsp90ab1	10090.ENSMUSP00000106746	10090.ENSMUSP00000024739	0	0	0	0	0	0.162	0.311	0.057	0.407
Cttnbp2nl	Whamm	10090.ENSMUSP00000076751	10090.ENSMUSP00000128881	0	0	0	0	0	0	0	0.407	0.407
Ddx24	Elac2	10090.ENSMUSP00000105628	10090.ENSMUSP00000071788	0.043	0	0	0	0.39	0.048	0	0.06	0.407
Dnajc21	Hsp90ab1	10090.ENSMUSP00000116865	10090.ENSMUSP00000024739	0	0	0	0	0.154	0.187	0	0.207	0.407
Eif3b	Pfas	10090.ENSMUSP00000098076	10090.ENSMUSP00000021282	0	0	0	0	0.407	0	0	0	0.407
Eif3b	Map2k2	10090.ENSMUSP00000098076	10090.ENSMUSP00000121111	0	0	0	0	0.397	0	0	0.058	0.407
Gpatch4	Ythdc2	10090.ENSMUSP00000132699	10090.ENSMUSP00000048340	0	0	0	0	0.144	0.283	0	0.112	0.407
Ncor2	Setd2	10090.ENSMUSP00000107033	10090.ENSMUSP00000116313	0	0	0	0	0.187	0.265	0	0.087	0.407
Akap13	Pard3	10090.ENSMUSP00000117686	10090.ENSMUSP00000125453	0	0	0	0	0.049	0.163	0	0.313	0.406
Dab2	Map1b	10090.ENSMUSP00000079689	10090.ENSMUSP00000068374	0	0	0	0	0.064	0	0.38	0.059	0.406
Fam76b	Fcho2	10090.ENSMUSP00000062642	10090.ENSMUSP00000042959	0	0	0	0	0.406	0	0	0	0.406
Hdac4	Sqstm1	10090.ENSMUSP00000095249	10090.ENSMUSP00000099835	0	0	0	0	0.051	0.279	0	0.201	0.406
Map4k4	Zak	10090.ENSMUSP00000126961	10090.ENSMUSP00000088334	0	0	0	0.56	0	0.142	0.272	0.235	0.406
Matr3	Npm1	10090.ENSMUSP00000125761	10090.ENSMUSP00000075067	0	0	0	0	0.206	0	0	0.282	0.406
Afap1	Atxn2	10090.ENSMUSP00000067779	10090.ENSMUSP00000056715	0	0	0	0	0	0	0	0.405	0.405
Clip1	Hook3	10090.ENSMUSP00000107192	10090.ENSMUSP00000046788	0	0	0	0	0.096	0.046	0	0.366	0.405
Fosl2	Smarcc1	10090.ENSMUSP00000031017	10090.ENSMUSP00000086094	0	0	0	0	0	0.055	0.293	0.181	0.405
Hnrnpc	Tjp2	10090.ENSMUSP00000107237	10090.ENSMUSP00000097154	0	0	0	0	0	0	0	0.405	0.405
Larp1	Larp4	10090.ENSMUSP00000136673	10090.ENSMUSP00000097780	0	0	0	0.554	0.122	0.105	0	0.629	0.405
Arhgef12	Ppp1r12a	10090.ENSMUSP00000126598	10090.ENSMUSP00000069257	0	0	0	0	0.101	0.056	0	0.354	0.404
Bhlhe40	Fosl2	10090.ENSMUSP00000032194	10090.ENSMUSP00000031017	0	0	0	0	0.105	0	0	0.362	0.404
Ccdc132	Pard3b	10090.ENSMUSP00000001412	10090.ENSMUSP00000074837	0	0	0	0	0	0	0	0.404	0.404
Dnajc2	Eif2s2	10090.ENSMUSP00000030771	10090.ENSMUSP00000096777	0	0	0	0	0.404	0	0	0	0.404
Eif3b	Hsp90ab1	10090.ENSMUSP00000098076	10090.ENSMUSP00000024739	0	0	0	0	0.318	0	0	0.163	0.404
Hectd1	Hsp90ab1	10090.ENSMUSP00000136449	10090.ENSMUSP00000024739	0	0	0	0	0	0.105	0.168	0.264	0.404
Ranbp2	Setd2	10090.ENSMUSP00000003310	10090.ENSMUSP00000116313	0	0	0	0	0.338	0.137	0	0	0.404
Rb1cc1	Taok1	10090.ENSMUSP00000027040	10090.ENSMUSP00000055470	0	0	0	0	0.392	0	0	0.06	0.404
Brwd1	Ncor2	10090.ENSMUSP00000023631	10090.ENSMUSP00000107033	0	0	0	0	0.216	0.236	0	0.084	0.403
Bzw1	Kpna3	10090.ENSMUSP00000051935	10090.ENSMUSP00000022496	0	0	0	0	0.403	0	0	0	0.403
Ccdc55	Nucks1	10090.ENSMUSP00000099552	10090.ENSMUSP00000062576	0	0	0	0	0	0	0	0.403	0.403
Nucks1	Slc15a4	10090.ENSMUSP00000062576	10090.ENSMUSP00000031367	0	0	0	0	0	0	0	0.403	0.403
Prrc2c	Tnrc6c	10090.ENSMUSP00000138433	10090.ENSMUSP00000101951	0	0	0	0	0.149	0.318	0	0.055	0.403
Hsp90ab1	Uba1	10090.ENSMUSP00000024739	10090.ENSMUSP00000001989	0	0	0	0	0.122	0.044	0	0.345	0.402
Pds5b	Rif1	10090.ENSMUSP00000016569	10090.ENSMUSP00000108313	0	0	0	0	0.402	0	0	0	0.402
Afap1	Sh3pxd2a	10090.ENSMUSP00000067779	10090.ENSMUSP00000080325	0	0	0	0	0.061	0	0	0.388	0.401
Atxn2	Bin1	10090.ENSMUSP00000056715	10090.ENSMUSP00000025239	0	0	0	0	0	0.382	0	0.07	0.401
Chd4	Phf10	10090.ENSMUSP00000060054	10090.ENSMUSP00000024657	0	0	0	0	0.078	0.188	0	0.263	0.401
Clip1	Map3k1	10090.ENSMUSP00000107192	10090.ENSMUSP00000104890	0	0	0	0	0.051	0	0	0.395	0.401
Kdm1a	Phf2	10090.ENSMUSP00000111977	10090.ENSMUSP00000047308	0	0	0	0	0.052	0.066	0	0.378	0.401
Klf3	Rfc1	10090.ENSMUSP00000129363	10090.ENSMUSP00000031092	0	0	0	0	0.049	0.046	0	0.392	0.4
Pum2	Upf1	10090.ENSMUSP00000131074	10090.ENSMUSP00000075089	0	0	0	0	0.079	0.107	0	0.329	0.4
Rplp0	Rrp1	10090.ENSMUSP00000083705	10090.ENSMUSP00000058785	0	0	0	0	0.224	0.242	0	0.063	0.4
Rplp0	Rrp1b	10090.ENSMUSP00000083705	10090.ENSMUSP00000080085	0	0	0	0	0.224	0.242	0	0.063	0.4
