# Supplementary material for: Integrated Phosphoproteomics Identifies TGFβ-Dependent Phosphorylation Events Linking Kinase Signaling to Autophagy in Palatogenesis
Source: Proteomes. 2026 Jan 23;14(1):5. doi: 10.3390/proteomes14010005 (PMC12921946; doi:10.3390/proteomes14010005)
Supplement: Supplementary file 1 [file proteomes-14-00005-s001.zip › Supplementary Files/Supplementary table 5. Hub genes for PPI network were calculated by MCODE App.xlsx]

## Sheet: Sheet1
Cluster	Score	Nodes	Edges	Gene name
1	13.478	24	155	Plec, Rps6, Rplp1, Tsr1, Gnl3, Rps3, Rpl34, Dkc1, Ddx24, Esf1, Serbp1, Rrp1, Rrp1b, Nop14, Utp18, Ctps, Nolc1, Gpatch4, Rplp2, Rrp15, Cebpz, Rps17, Rpl22l1, Rplp0
2	5.333	10	24	Suds3, Kpna6, Kpna3, Gatad2b, Chd4, Hdac4, Kdm1a, Gatad2a, Nup98, Mta3
3	5	5	10	Eif4b, Eif3b, Eif5b, Eif3c, Eif2s2
4	4.5	9	18	Larp4, Larp1, Ppig, Prpf40a, Pum2, Rif1, Pum1, Atxn2, U2surp
5	4.273	23	47	Map1a, Hsp90ab1, Rictor, Tra2b, Rb1cc1, Akt1s1, Rbm3, Safb2, Prpf4b, Hnrnpc, Sqstm1, Rbm8a, Sfswap, Ythdc2, Srek1, Safb, Ythdc1, Srpk1, Upf1, Pds5a, Thrap3, Pds5b, Zranb2
6	4	4	6	Pdlim7, Specc1, Map3k1, Smtn
7	3	3	3	G3bp1, Kpna2, Vcp
8	3	3	3	Prkar1a, Akap13, Pde4d
