# Supplementary material for: Integrated Phosphoproteomics Identifies TGFβ-Dependent Phosphorylation Events Linking Kinase Signaling to Autophagy in Palatogenesis
Source: Proteomes. 2026 Jan 23;14(1):5. doi: 10.3390/proteomes14010005 (PMC12921946; doi:10.3390/proteomes14010005)
Supplement: Supplementary file 1 [file proteomes-14-00005-s001.zip › Supplementary Files/Supplementary table 6. Top 15 hub genes for PPI network were calculated by 8 algorithms.xlsx]

## Sheet: Sheet1
Category Rank methods in cytoHubba
Betweenness	Closeness	BottleNeck	Degree	EcCentricity	MNC	Radiality	Stress
Hsp90ab1	Ranbp2	Jun	Rps6	Ranbp2	Dkc1	Hsp90ab1	Ranbp2
Ranbp2	Hsp90ab1	Ranbp2	Dkc1	Hsp90ab1	Rps6	Ranbp2	Hsp90ab1
Jun	Rps6	Hsp90ab1	Ranbp2	Rps6	Ranbp2	Rps6	Rps6
Rps6	Dkc1	Hmga2	Hsp90ab1	Hmga2	Rps3	Rps3	Jun
Hmga2	Rps3	Eif3b	Rps3	Srrm2	Hsp90ab1	Hnrnpc	Esf1
Prrc2c	Hnrnpc	Atrx	Gnl3	Prrc2c	Esf1	Jun	Nolc1
Vcp	Jun	Atxn2	Esf1	Atrx	Gnl3	Dkc1	Ythdc2
Setd2	Ythdc2	Rps3	Tsr1	Hnrnpa2b1	Hnrnpc	Hnrnpa2b1	Setd2
Nolc1	Esf1	Vcp	Eif3b	Matr3	Tsr1	Ythdc2	Hmga2
Srrm2	Hnrnpa2b1	Ppp1r12a	Hnrnpc	Baz1b	Eif3b	Hmga2	Rps3
Ythdc2	Hmga2	Rps6	Nop14	Nemf	Ythdc2	Kpna2	Vcp
Rps3	Tsr1	Chd4	Ythdc2	Jun	Nop14	Gpatch4	Dkc1
Esf1	Eif3b	Prrc2c	Jun	Esf1	Rplp0	Lmna	Srrm2
Trip12	Gpatch4	Setd2	Nolc1	Nolc1	Jun	Vcp	Prrc2c
Atrx	Vcp	Ythdc2	Ddx24	Ythdc2	Ddx24	Npm1	Atrx
