# Supplementary material for: Integrated Phosphoproteomics Identifies TGFβ-Dependent Phosphorylation Events Linking Kinase Signaling to Autophagy in Palatogenesis
Source: Proteomes. 2026 Jan 23;14(1):5. doi: 10.3390/proteomes14010005 (PMC12921946; doi:10.3390/proteomes14010005)
Supplement: Supplementary file 1 [file proteomes-14-00005-s001.zip › Supplementary Files/Supplementary table 7. Kinase-substrate interactions in MEPMs predicted by KSEA.xlsx]

## Sheet: Sheet1
Kinase.Gene	Kinase.Gene name	Protein	Substrate.Gene number	Substrate.Gene	z.score
Q99MK8	Adrbk1	ADRBK1	1	Rplp2 S102 S105	2.73725
Q60806	Plk3	PLK3	1	Jun S73	1.57646
Q61411	Hras	HRAS	1	Jun S73	1.57646
Q61831	Mapk10	MAPK10	1	Jun S73	1.57646
Q80X41	Vrk1	VRK1	1	Jun S73	1.57646
Q80Y86	Mapk15	MAPK15	1	Jun S73	1.57646
Q80YP0	Cdk3	CDK3	1	Jun S73	1.57646
Q91Y86	Mapk8	MAPK8	1	Jun S73	1.57646
Q9WTU6	Mapk9	MAPK9	1	Jun S73	1.57646
Q5EG47	Prkaa1	PRKAA1	1	Map4 S914	1.09177
Q8VHJ5	Mark1	MARK1	1	Map4 S914	1.09177
Q63844	Mapk3	MAPK3	2	Srrm2 S1068; Jun S73	1.02584
Q91VJ4	Stk38	STK38	1	Rab11fip5 S307	1.0197
Q9JLN9	Mtor	mTOR	4	Map1b S1260; Foxk2 S389; Foxk1 S431; Larp1 S743	1.00398
Q9WV60	Gsk3b	GSK3B	1	Map1b S1260	0.910305
O70551	Srpk1	SRPK1	1	Srpk1 S309	0.773436
P63085	Mapk1	MAPK1	2	Prrc2a S1002; Fosl2 S230 T322	0.475411
O54833	Csnk2a2	CSNK2A2	5	Ptges3 S113; Pdcd5 S119; Ppp1r2 S122 S123; Hsp90ab1 S255; Stard10 S284	0.304011
Q60737	Csnk2a1	CSNK2A1	5	Ptges3 S113; Pdcd5 S119; Ppp1r2 S122 S123; Hsp90ab1 S255; Stard10 S284	0.304011
Q8BKX6	Smg1	SMG1	1	Upf1 S1102	0.183487
P49615	Cdk5	CDK5	1	Cdk16 S95	0.0870485
P47811	Mapk14	MAPK14	1	Rps6ka4 S343 S347	0.0565823
Q03147	Cdk7	CDK7	1	Mcm2 S139	0.0172289
Q9Z0H0	Cdc7	CDC7	1	Mcm2 S139	0.0172289
P18653	Rps6ka1	RPS6KA1	1	Rps6 S244; Hmgn1 S7	-0.391187
P18654	Rps6ka3	RPS6KA3	1	Hmgn1 S7	-2.30459
Q8C050	Rps6ka5	RPS6KA5	1	Hmgn1 S7	-2.30459
